# Supplementary material for: 2-({4-[4-(1H-Benzimidazol-2-yl)phen­yl]-1H-1,2,3-triazol-1-yl}meth­oxy)ethanol
Source: Acta Crystallogr Sect E Struct Rep Online. 2012 May 26;68(Pt 6):o1908. doi: 10.1107/S1600536812023410 (PMC3379465; doi:10.1107/S1600536812023410)
Supplement: Supplementary file 1 [file e-68-o1908-sup1.cif]

##############################################################################
#                                                                            #
# This CIF contains the data in a paper accepted for publication in          #
# Acta Crystallographica Section E. It conforms to the requirements of       #
# Notes for Authors for Acta Crystallographica Section E, and has been       #
# peer reviewed under the auspices of the IUCr Commission on Journals.       #
#                                                                            #
# Full details of the Crystallographic Information File format               #
# are given in the paper "The Crystallographic Information File (CIF):       #
# a New Standard Archive File for Crystallography" by S. R. Hall, F. H.      #
# Allen and I. D. Brown [Acta Cryst. (1991), A47, 655-685].                  #
#                                                                            #
# The current version of the core CIF dictionary is obtainable from          #
# ftp://ftp.iucr.org/pub/cif_core.dic.                                       #
#                                                                            #
# Software is freely available for graphical display of the structure(s)     #
# in this CIF. For information consult the CIF software page                 #
# http://www.iucr.org/resources/cif/software.                                #
#                                                                            #
# This file may be used for bona fide research purposes within the           #
# scientific community so long as proper attribution is given to the journal # 
# article from which it was obtained.                                        #
#                                                                            #
##############################################################################
data_global
_audit_creation_method     SHELXL-97
_journal_date_recd_electronic     2012-05-16
_journal_date_accepted     2012-05-22
_journal_name_full     'Acta Crystallographica, Section E'
_journal_year     2012
_journal_volume     68
_journal_issue      6
_journal_page_first     o1908
_journal_page_last     o1908
_journal_paper_category     QO
_journal_paper_doi     10.1107/S1600536812023410
_journal_coeditor_code     NC2282
_publ_contact_author_name     'Jan W. Bats'
_publ_contact_author_address
;
 Institut f\"ur Organische Chemie
 Universit\"at Frankfurt
 Max-von-Laue-Strasse 7
 D-60438 Frankfurt am Main
 Germany
;
_publ_contact_author_email     bats@chemie.uni-frankfurt.de
_publ_contact_author_fax     '+49 69 79829515'
_publ_contact_author_phone     '+49 69 79829124'
_publ_section_title
;\
2-({4-[4-(1<i>H</i>-Benzimidazol-2-yl)phenyl]-1<i>H</i>-1,2,3-triazol-1-yl}\
methoxy)ethanol
;
loop_
    _publ_author_name
    _publ_author_address
    'Ouahrouch, Abdelaaziz'
;
Laboratory of Bioorganic and Macromolecular Chemistry,
Department of Chemistry,
Faculty of Sciences and Technology Gu\'eliz (FSTG),
BP 549,
Marrakech,
Morocco
;
    'Taourirte, Moha'
;
Laboratory of Bioorganic and Macromolecular Chemistry,
Department of Chemistry,
Faculty of Sciences and Technology Gu\'eliz (FSTG),
BP 549,
Marrakech,
Morocco
;
    'Lazrek, Hassan B.'
;
Laboratory of Biomolecular and Medicinal Chemistry,
Department of Chemistry
Faculty of Sciences Semlalia,
Marrakech,
Morocco
;
    'Bats, Jan W.'
;
 Institut f\"ur Organische Chemie
 Universit\"at Frankfurt
 Max-von-Laue-Strasse 7
 D-60438 Frankfurt am Main
 Germany
;
    'Engels, Joachim W.'
;
 Institut f\"ur Organische Chemie
 Universit\"at Frankfurt
 Max-von-Laue-Strasse 7
 D-60438 Frankfurt am Main
 Germany
;
data_I
_audit_creation_method     SHELXL-97
_chemical_name_systematic
;
2-({4-[4-(1<i>H</i>-Benzimidazol-2-yl)phenyl]-1<i>H</i>-
1,2,3-triazol-1-yl}methoxy)ethanol
;
_chemical_name_common     ?
_chemical_formula_moiety     'C18 H17 N5 O2'
_chemical_formula_sum     'C18 H17 N5 O2'
_chemical_formula_iupac     'C18 H17 N5 O2'
_chemical_formula_weight     335.37
_chemical_melting_point     ?
_symmetry_cell_setting     monoclinic
_symmetry_space_group_name_H-M     'P 21/c'
_symmetry_space_group_name_Hall     '-P 2ybc'
loop_
    _symmetry_equiv_pos_as_xyz
    'x, y, z'
    '-x, y+1/2, -z+1/2'
    '-x, -y, -z'
    'x, -y-1/2, z-1/2'
_cell_length_a     10.4449(5)
_cell_length_b     7.7754(4)
_cell_length_c     20.2119(10)
_cell_angle_alpha     90.00
_cell_angle_beta     99.3540(10)
_cell_angle_gamma     90.00
_cell_volume     1619.65(14)
_cell_formula_units_Z     4
_cell_measurement_reflns_used     8027
_cell_measurement_theta_min     3
_cell_measurement_theta_max     24
_cell_measurement_temperature     170(2)
_exptl_crystal_description     block
_exptl_crystal_colour     yellow
_exptl_crystal_size_max     0.40
_exptl_crystal_size_mid     0.32
_exptl_crystal_size_min     0.11
_exptl_crystal_density_diffrn     1.375
_exptl_crystal_density_meas     ?
_exptl_crystal_density_method     'not measured'
_exptl_crystal_F_000     704
_exptl_absorpt_coefficient_mu     0.094
_exptl_absorpt_correction_type     multi-scan
_exptl_absorpt_process_details     '(SADABS; Sheldrick, 2000)'
_exptl_absorpt_correction_T_min     0.953
_exptl_absorpt_correction_T_max     0.990
_exptl_special_details
;
;
_diffrn_ambient_temperature     170(2)
_diffrn_radiation_type     MoK\a
_diffrn_radiation_wavelength     0.71073
_diffrn_radiation_source     'normal-focus sealed tube'
_diffrn_radiation_monochromator     graphite
_diffrn_measurement_device_type     'Siemens SMART 1K CCD'
_diffrn_measurement_method     \w
_diffrn_detector_area_resol_mean     ?
_diffrn_reflns_number     15768
_diffrn_reflns_av_R_equivalents     0.0469
_diffrn_reflns_av_sigmaI/netI     0.0521
_diffrn_reflns_theta_min     1.98
_diffrn_reflns_theta_max     26.75
_diffrn_reflns_theta_full     25.80
_diffrn_measured_fraction_theta_max     0.954
_diffrn_measured_fraction_theta_full     0.991
_diffrn_reflns_limit_h_min     -13
_diffrn_reflns_limit_h_max     13
_diffrn_reflns_limit_k_min     -9
_diffrn_reflns_limit_k_max     9
_diffrn_reflns_limit_l_min     -25
_diffrn_reflns_limit_l_max     25
_diffrn_standards_number     270
_diffrn_standards_interval_count     ?
_diffrn_standards_interval_time     1600
_diffrn_standards_decay_%     0.0
_refine_special_details
;
Refinement of <i>F</i>^2^ against ALL reflections. The weighted <i>R</i>-factor
<i>wR</i> and goodness of fit <i>S</i> are based on <i>F</i>^2^, conventional
<i>R</i>-factors <i>R</i> are based on <i>F</i>, with <i>F</i> set to zero for
negative <i>F</i>^2^. The threshold expression of <i>F</i>^2^ >
\s(<i>F</i>^2^) is used only for calculating <i>R</i>-factors(gt) <i>etc</i>.
and is not relevant to the choice of reflections for refinement.
<i>R</i>-factors based on <i>F</i>^2^ are statistically about twice as large
as those based on <i>F</i>, and <i>R</i>- factors based on ALL data will be
even larger.
;
_reflns_number_total     3295
_reflns_number_gt     2562
_reflns_threshold_expression     I>2\s(I)
_refine_ls_structure_factor_coef     Fsqd
_refine_ls_matrix_type     full
_refine_ls_R_factor_all     0.0876
_refine_ls_R_factor_gt     0.0587
_refine_ls_wR_factor_gt     0.0936
_refine_ls_wR_factor_ref     0.1016
_refine_ls_goodness_of_fit_ref     1.138
_refine_ls_restrained_S_all     1.138
_refine_ls_number_reflns     3295
_refine_ls_number_parameters     235
_refine_ls_number_restraints     0
_refine_ls_hydrogen_treatment     mixed
_refine_ls_weighting_scheme     calc
_refine_ls_weighting_details
             'calc w=1/[\s^2^(Fo^2^)+(0.023P)^2^+0.6P] where P=(Fo^2^+2Fc^2^)/3'
_atom_sites_solution_hydrogens     geom
_atom_sites_solution_primary     direct
_atom_sites_solution_secondary     difmap
_refine_ls_shift/su_max     0.001
_refine_ls_shift/su_mean     0.000
_refine_diff_density_max     0.197
_refine_diff_density_min     -0.193
_refine_ls_extinction_method     'SHELXL97 (Sheldrick, 2008)'
_refine_ls_extinction_coef     0.0056(7)
_refine_ls_extinction_expression
                                  'Fc^*^=kFc[1+0.001xFc^2^\l^3^/sin(2\q)]^-1/4^'
loop_
    _atom_type_symbol
    _atom_type_description
    _atom_type_scat_dispersion_real
    _atom_type_scat_dispersion_imag
    _atom_type_scat_source
    'C' 'C' 0.0033 0.0016
                         'International Tables Vol C Tables 4.2.6.8 and 6.1.1.4'
    'H' 'H' 0.0000 0.0000
                         'International Tables Vol C Tables 4.2.6.8 and 6.1.1.4'
    'N' 'N' 0.0061 0.0033
                         'International Tables Vol C Tables 4.2.6.8 and 6.1.1.4'
    'O' 'O' 0.0106 0.0060
                         'International Tables Vol C Tables 4.2.6.8 and 6.1.1.4'
_computing_data_collection     'SMART (Siemens, 1995)'
_computing_cell_refinement     'SAINT (Siemens, 1995)'
_computing_data_reduction     'SAINT (Siemens, 1995)'
_computing_structure_solution     'SHELXS97 (Sheldrick, 2008)'
_computing_structure_refinement     'SHELXL97 (Sheldrick, 2008)'
_computing_molecular_graphics     'SHELXTL (Sheldrick, 2008)'
_computing_publication_material     'SHELXL97 (Sheldrick, 2008)'
loop_
    _atom_site_type_symbol
    _atom_site_label
    _atom_site_fract_x
    _atom_site_fract_y
    _atom_site_fract_z
    _atom_site_U_iso_or_equiv
    _atom_site_adp_type
    _atom_site_calc_flag
    _atom_site_refinement_flags
    _atom_site_occupancy
    _atom_site_symmetry_multiplicity
    _atom_site_disorder_assembly
    _atom_site_disorder_group
    O O1 0.50237(13) 0.39456(17) 0.71767(6) 0.0308(3) Uani d . 1 1 . .
    O O2 0.67189(14) 0.21899(18) 0.87378(7) 0.0335(4) Uani d . 1 1 . .
    N N1 1.07016(15) 0.9376(2) 0.37941(8) 0.0265(4) Uani d . 1 1 . .
    N N2 0.91403(15) 1.1341(2) 0.37934(8) 0.0277(4) Uani d . 1 1 . .
    N N3 0.56182(15) 0.3846(2) 0.60950(7) 0.0272(4) Uani d . 1 1 . .
    N N4 0.65832(16) 0.2730(2) 0.60375(8) 0.0350(4) Uani d . 1 1 . .
    N N5 0.73569(16) 0.3493(2) 0.56742(8) 0.0331(4) Uani d . 1 1 . .
    C C1 0.95442(18) 0.9778(2) 0.39886(9) 0.0252(4) Uani d . 1 1 . .
    C C2 1.10804(18) 1.0777(2) 0.34516(9) 0.0265(4) Uani d . 1 1 . .
    C C3 1.21525(18) 1.1085(3) 0.31418(10) 0.0317(5) Uani d . 1 1 . .
    H H3A 1.2823 1.0256 0.3148 0.038 Uiso calc R 1 1 . .
    C C4 1.2198(2) 1.2654(3) 0.28242(10) 0.0350(5) Uani d . 1 1 . .
    H H4A 1.2918 1.2912 0.2608 0.042 Uiso calc R 1 1 . .
    C C5 1.12061(19) 1.3873(3) 0.28139(10) 0.0343(5) Uani d . 1 1 . .
    H H5A 1.1267 1.4936 0.2589 0.041 Uiso calc R 1 1 . .
    C C6 1.01424(19) 1.3565(3) 0.31228(9) 0.0310(5) Uani d . 1 1 . .
    H H6A 0.9471 1.4393 0.3112 0.037 Uiso calc R 1 1 . .
    C C7 1.00880(17) 1.1996(2) 0.34504(9) 0.0257(4) Uani d . 1 1 . .
    C C8 0.88408(17) 0.8577(2) 0.43576(9) 0.0253(4) Uani d . 1 1 . .
    C C9 0.91089(18) 0.6817(2) 0.43692(9) 0.0283(5) Uani d . 1 1 . .
    H H9A 0.9749 0.6389 0.4127 0.034 Uiso calc R 1 1 . .
    C C10 0.84603(18) 0.5686(2) 0.47263(9) 0.0268(4) Uani d . 1 1 . .
    H H10A 0.8647 0.4491 0.4721 0.032 Uiso calc R 1 1 . .
    C C11 0.75345(18) 0.6289(2) 0.50939(9) 0.0258(4) Uani d . 1 1 . .
    C C12 0.72431(18) 0.8045(3) 0.50722(9) 0.0288(5) Uani d . 1 1 . .
    H H12A 0.6595 0.8469 0.5310 0.035 Uiso calc R 1 1 . .
    C C13 0.78828(18) 0.9175(3) 0.47105(9) 0.0289(5) Uani d . 1 1 . .
    H H13A 0.7671 1.0364 0.4701 0.035 Uiso calc R 1 1 . .
    C C14 0.68875(18) 0.5107(2) 0.55019(9) 0.0256(4) Uani d . 1 1 . .
    C C15 0.57733(18) 0.5326(2) 0.57719(9) 0.0265(4) Uani d . 1 1 . .
    H H15A 0.5229 0.6312 0.5738 0.032 Uiso calc R 1 1 . .
    C C16 0.46450(19) 0.3426(3) 0.65116(9) 0.0302(5) Uani d . 1 1 . .
    H H16A 0.3817 0.3995 0.6326 0.036 Uiso calc R 1 1 . .
    H H16B 0.4495 0.2168 0.6499 0.036 Uiso calc R 1 1 . .
    C C17 0.59651(18) 0.2857(2) 0.75702(9) 0.0288(4) Uani d . 1 1 . .
    H H17A 0.6829 0.3018 0.7438 0.035 Uiso calc R 1 1 . .
    H H17B 0.5713 0.1634 0.7505 0.035 Uiso calc R 1 1 . .
    C C18 0.59977(19) 0.3374(3) 0.82907(10) 0.0334(5) Uani d . 1 1 . .
    H H18A 0.6391 0.4531 0.8364 0.040 Uiso calc R 1 1 . .
    H H18B 0.5099 0.3439 0.8387 0.040 Uiso calc R 1 1 . .
    H H1A 1.118(2) 0.846(3) 0.3930(10) 0.040(6) Uiso d . 1 1 . .
    H H2A 0.756(3) 0.258(3) 0.8779(12) 0.068(8) Uiso d . 1 1 . .
loop_
    _atom_site_aniso_label
    _atom_site_aniso_U_11
    _atom_site_aniso_U_22
    _atom_site_aniso_U_33
    _atom_site_aniso_U_12
    _atom_site_aniso_U_13
    _atom_site_aniso_U_23
    O1 0.0328(8) 0.0313(8) 0.0286(7) 0.0077(6) 0.0061(6) 0.0048(6)
    O2 0.0256(8) 0.0346(8) 0.0382(8) -0.0039(7) -0.0008(6) 0.0083(6)
    N1 0.0222(9) 0.0261(9) 0.0313(9) 0.0041(7) 0.0043(7) 0.0013(7)
    N2 0.0257(9) 0.0280(9) 0.0289(9) 0.0042(7) 0.0026(7) -0.0002(7)
    N3 0.0248(9) 0.0285(9) 0.0286(9) 0.0033(7) 0.0053(7) 0.0029(7)
    N4 0.0326(10) 0.0313(10) 0.0427(10) 0.0087(8) 0.0114(8) 0.0057(8)
    N5 0.0304(9) 0.0340(10) 0.0362(9) 0.0060(8) 0.0096(8) 0.0050(8)
    C1 0.0226(10) 0.0288(11) 0.0234(10) 0.0030(8) 0.0015(8) -0.0039(8)
    C2 0.0250(10) 0.0266(10) 0.0267(10) 0.0009(8) 0.0002(8) -0.0009(8)
    C3 0.0246(11) 0.0352(12) 0.0357(11) 0.0023(9) 0.0063(9) -0.0009(9)
    C4 0.0291(11) 0.0408(13) 0.0358(11) -0.0034(10) 0.0073(9) 0.0024(9)
    C5 0.0342(12) 0.0337(12) 0.0334(11) -0.0038(10) 0.0003(9) 0.0079(9)
    C6 0.0292(11) 0.0302(11) 0.0316(11) 0.0036(9) -0.0007(9) 0.0012(9)
    C7 0.0224(10) 0.0289(11) 0.0251(10) -0.0009(8) 0.0017(8) -0.0018(8)
    C8 0.0226(10) 0.0296(11) 0.0225(9) 0.0023(8) 0.0000(8) -0.0002(8)
    C9 0.0222(10) 0.0340(12) 0.0287(10) 0.0040(9) 0.0041(8) -0.0043(9)
    C10 0.0244(10) 0.0265(10) 0.0289(10) 0.0029(8) 0.0020(8) -0.0011(8)
    C11 0.0233(10) 0.0315(11) 0.0215(9) 0.0014(8) 0.0003(8) 0.0002(8)
    C12 0.0274(11) 0.0338(11) 0.0262(10) 0.0061(9) 0.0075(8) -0.0007(9)
    C13 0.0313(11) 0.0270(11) 0.0282(10) 0.0059(9) 0.0043(9) 0.0020(8)
    C14 0.0248(10) 0.0277(10) 0.0229(10) 0.0040(8) 0.0000(8) -0.0013(8)
    C15 0.0280(11) 0.0258(11) 0.0250(10) 0.0036(8) 0.0019(8) 0.0005(8)
    C16 0.0259(10) 0.0335(11) 0.0318(11) 0.0004(9) 0.0063(9) 0.0048(9)
    C17 0.0271(11) 0.0250(10) 0.0344(11) 0.0022(9) 0.0054(9) 0.0051(8)
    C18 0.0266(11) 0.0368(12) 0.0360(11) 0.0048(9) 0.0019(9) 0.0020(9)
_geom_special_details
;
All e.s.d.'s (except the e.s.d. in the dihedral angle between two l.s. planes)
are estimated using the full covariance matrix. The cell e.s.d.'s are taken
into account individually in the estimation of e.s.d.'s in distances, angles
and torsion angles; correlations between e.s.d.'s in cell parameters are only
used when they are defined by crystal symmetry. An approximate (isotropic)
treatment of cell e.s.d.'s is used for estimating e.s.d.'s involving l.s.
planes.
;
loop_
    _geom_bond_atom_site_label_1
    _geom_bond_atom_site_label_2
    _geom_bond_site_symmetry_2
    _geom_bond_distance
    _geom_bond_publ_flag
    O1 C16 . 1.398(2) ?
    O1 C17 . 1.436(2) ?
    O2 C18 . 1.418(2) ?
    O2 H2A . 0.92(3) ?
    N1 C1 . 1.367(2) ?
    N1 C2 . 1.382(2) ?
    N1 H1A . 0.89(2) ?
    N2 C1 . 1.325(2) ?
    N2 C7 . 1.394(2) ?
    N3 C15 . 1.346(2) ?
    N3 N4 . 1.349(2) ?
    N3 C16 . 1.458(2) ?
    N4 N5 . 1.318(2) ?
    N5 C14 . 1.371(2) ?
    C1 C8 . 1.465(3) ?
    C2 C3 . 1.390(3) ?
    C2 C7 . 1.404(3) ?
    C3 C4 . 1.383(3) ?
    C3 H3A . 0.9500 ?
    C4 C5 . 1.402(3) ?
    C4 H4A . 0.9500 ?
    C5 C6 . 1.381(3) ?
    C5 H5A . 0.9500 ?
    C6 C7 . 1.394(3) ?
    C6 H6A . 0.9500 ?
    C8 C9 . 1.396(3) ?
    C8 C13 . 1.399(3) ?
    C9 C10 . 1.383(3) ?
    C9 H9A . 0.9500 ?
    C10 C11 . 1.393(3) ?
    C10 H10A . 0.9500 ?
    C11 C12 . 1.398(3) ?
    C11 C14 . 1.471(3) ?
    C12 C13 . 1.382(3) ?
    C12 H12A . 0.9500 ?
    C13 H13A . 0.9500 ?
    C14 C15 . 1.374(3) ?
    C15 H15A . 0.9500 ?
    C16 H16A . 0.9900 ?
    C16 H16B . 0.9900 ?
    C17 C18 . 1.506(3) ?
    C17 H17A . 0.9900 ?
    C17 H17B . 0.9900 ?
    C18 H18A . 0.9900 ?
    C18 H18B . 0.9900 ?
loop_
    _geom_angle_atom_site_label_1
    _geom_angle_atom_site_label_2
    _geom_angle_atom_site_label_3
    _geom_angle_site_symmetry_1
    _geom_angle_site_symmetry_3
    _geom_angle
    _geom_angle_publ_flag
    C16 O1 C17 . . 115.06(14) ?
    C18 O2 H2A . . 104.2(16) ?
    C1 N1 C2 . . 107.60(16) ?
    C1 N1 H1A . . 125.3(13) ?
    C2 N1 H1A . . 126.2(14) ?
    C1 N2 C7 . . 105.41(15) ?
    C15 N3 N4 . . 110.95(15) ?
    C15 N3 C16 . . 128.43(16) ?
    N4 N3 C16 . . 120.43(15) ?
    N5 N4 N3 . . 107.03(15) ?
    N4 N5 C14 . . 109.09(15) ?
    N2 C1 N1 . . 112.19(17) ?
    N2 C1 C8 . . 125.05(17) ?
    N1 C1 C8 . . 122.75(17) ?
    N1 C2 C3 . . 132.73(18) ?
    N1 C2 C7 . . 105.15(16) ?
    C3 C2 C7 . . 122.11(18) ?
    C4 C3 C2 . . 116.87(19) ?
    C4 C3 H3A . . 121.6 ?
    C2 C3 H3A . . 121.6 ?
    C3 C4 C5 . . 121.50(19) ?
    C3 C4 H4A . . 119.3 ?
    C5 C4 H4A . . 119.3 ?
    C6 C5 C4 . . 121.51(19) ?
    C6 C5 H5A . . 119.2 ?
    C4 C5 H5A . . 119.2 ?
    C5 C6 C7 . . 117.71(19) ?
    C5 C6 H6A . . 121.1 ?
    C7 C6 H6A . . 121.1 ?
    C6 C7 N2 . . 130.04(18) ?
    C6 C7 C2 . . 120.30(18) ?
    N2 C7 C2 . . 109.64(16) ?
    C9 C8 C13 . . 118.37(17) ?
    C9 C8 C1 . . 121.16(17) ?
    C13 C8 C1 . . 120.47(17) ?
    C10 C9 C8 . . 121.20(18) ?
    C10 C9 H9A . . 119.4 ?
    C8 C9 H9A . . 119.4 ?
    C9 C10 C11 . . 120.37(18) ?
    C9 C10 H10A . . 119.8 ?
    C11 C10 H10A . . 119.8 ?
    C10 C11 C12 . . 118.60(18) ?
    C10 C11 C14 . . 120.69(17) ?
    C12 C11 C14 . . 120.70(17) ?
    C13 C12 C11 . . 121.04(18) ?
    C13 C12 H12A . . 119.5 ?
    C11 C12 H12A . . 119.5 ?
    C12 C13 C8 . . 120.37(18) ?
    C12 C13 H13A . . 119.8 ?
    C8 C13 H13A . . 119.8 ?
    N5 C14 C15 . . 107.68(17) ?
    N5 C14 C11 . . 122.44(17) ?
    C15 C14 C11 . . 129.88(17) ?
    N3 C15 C14 . . 105.25(17) ?
    N3 C15 H15A . . 127.4 ?
    C14 C15 H15A . . 127.4 ?
    O1 C16 N3 . . 112.07(15) ?
    O1 C16 H16A . . 109.2 ?
    N3 C16 H16A . . 109.2 ?
    O1 C16 H16B . . 109.2 ?
    N3 C16 H16B . . 109.2 ?
    H16A C16 H16B . . 107.9 ?
    O1 C17 C18 . . 106.53(15) ?
    O1 C17 H17A . . 110.4 ?
    C18 C17 H17A . . 110.4 ?
    O1 C17 H17B . . 110.4 ?
    C18 C17 H17B . . 110.4 ?
    H17A C17 H17B . . 108.6 ?
    O2 C18 C17 . . 111.68(16) ?
    O2 C18 H18A . . 109.3 ?
    C17 C18 H18A . . 109.3 ?
    O2 C18 H18B . . 109.3 ?
    C17 C18 H18B . . 109.3 ?
    H18A C18 H18B . . 107.9 ?
loop_
    _geom_torsion_atom_site_label_1
    _geom_torsion_atom_site_label_2
    _geom_torsion_atom_site_label_3
    _geom_torsion_atom_site_label_4
    _geom_torsion_site_symmetry_1
    _geom_torsion_site_symmetry_2
    _geom_torsion_site_symmetry_3
    _geom_torsion_site_symmetry_4
    _geom_torsion
    _geom_torsion_publ_flag
    C15 N3 N4 N5 . . . . -0.3(2) ?
    C16 N3 N4 N5 . . . . -175.62(15) ?
    N3 N4 N5 C14 . . . . 0.3(2) ?
    C7 N2 C1 N1 . . . . 0.1(2) ?
    C7 N2 C1 C8 . . . . -178.63(17) ?
    C2 N1 C1 N2 . . . . 0.3(2) ?
    C2 N1 C1 C8 . . . . 179.09(16) ?
    C1 N1 C2 C3 . . . . -179.47(19) ?
    C1 N1 C2 C7 . . . . -0.60(19) ?
    N1 C2 C3 C4 . . . . 178.25(19) ?
    C7 C2 C3 C4 . . . . -0.5(3) ?
    C2 C3 C4 C5 . . . . -0.2(3) ?
    C3 C4 C5 C6 . . . . 0.3(3) ?
    C4 C5 C6 C7 . . . . 0.3(3) ?
    C5 C6 C7 N2 . . . . -179.28(18) ?
    C5 C6 C7 C2 . . . . -1.0(3) ?
    C1 N2 C7 C6 . . . . 177.95(19) ?
    C1 N2 C7 C2 . . . . -0.5(2) ?
    N1 C2 C7 C6 . . . . -177.94(16) ?
    C3 C2 C7 C6 . . . . 1.1(3) ?
    N1 C2 C7 N2 . . . . 0.7(2) ?
    C3 C2 C7 N2 . . . . 179.71(16) ?
    N2 C1 C8 C9 . . . . 160.37(18) ?
    N1 C1 C8 C9 . . . . -18.3(3) ?
    N2 C1 C8 C13 . . . . -19.9(3) ?
    N1 C1 C8 C13 . . . . 161.50(17) ?
    C13 C8 C9 C10 . . . . -0.8(3) ?
    C1 C8 C9 C10 . . . . 178.93(16) ?
    C8 C9 C10 C11 . . . . -1.1(3) ?
    C9 C10 C11 C12 . . . . 2.4(3) ?
    C9 C10 C11 C14 . . . . -176.93(17) ?
    C10 C11 C12 C13 . . . . -1.9(3) ?
    C14 C11 C12 C13 . . . . 177.50(17) ?
    C11 C12 C13 C8 . . . . 0.0(3) ?
    C9 C8 C13 C12 . . . . 1.4(3) ?
    C1 C8 C13 C12 . . . . -178.36(17) ?
    N4 N5 C14 C15 . . . . -0.3(2) ?
    N4 N5 C14 C11 . . . . -179.91(16) ?
    C10 C11 C14 N5 . . . . 16.1(3) ?
    C12 C11 C14 N5 . . . . -163.22(17) ?
    C10 C11 C14 C15 . . . . -163.43(18) ?
    C12 C11 C14 C15 . . . . 17.2(3) ?
    N4 N3 C15 C14 . . . . 0.1(2) ?
    C16 N3 C15 C14 . . . . 174.99(17) ?
    N5 C14 C15 N3 . . . . 0.1(2) ?
    C11 C14 C15 N3 . . . . 179.71(18) ?
    C17 O1 C16 N3 . . . . -77.18(19) ?
    C15 N3 C16 O1 . . . . -85.9(2) ?
    N4 N3 C16 O1 . . . . 88.6(2) ?
    C16 O1 C17 C18 . . . . -166.70(15) ?
    O1 C17 C18 O2 . . . . 169.44(15) ?
loop_
    _geom_hbond_atom_site_label_D
    _geom_hbond_atom_site_label_H
    _geom_hbond_atom_site_label_A
    _geom_hbond_site_symmetry_A
    _geom_hbond_distance_DH
    _geom_hbond_distance_HA
    _geom_hbond_distance_DA
    _geom_hbond_angle_DHA
    N1 H1A N4 3_766 0.89(2) 2.50(2) 3.244(2) 141.7(17)
    N1 H1A N5 3_766 0.89(2) 2.21(2) 3.088(2) 170.4(19)
    O2 H2A N2 4_576 0.92(3) 1.85(3) 2.761(2) 171(2)
    C15 H15A O2 2_656 0.95 2.54 3.271(2) 134.3
    C16 H16A O2 2_656 0.99 2.54 3.258(2) 128.8
    C17 H17B O1 2_646 0.99 2.35 3.279(2) 155.3
_iucr_refine_instructions_details
;
TITL km in P2(1)/c
CELL 0.71073  10.4449   7.7754  20.2119  90.000  99.354  90.000
ZERR    4.00   0.0005   0.0004   0.0010   0.000   0.001   0.000
LATT  1
SYMM -X, 0.5+Y, 0.5-Z
SFAC C H N O
UNIT 72 68 20 8
TEMP -103
OMIT -2 53.5
L.S. 4
BOND $H
EQIV $1 2-X, 1-Y, 1-Z
EQIV $2 X, 1.5-Y, 0.5+Z
EQIV $3 1-X, 0.5+Y, 1.5-Z
EQIV $4 1-X, -0.5+Y, 1.5-Z
HTAB N1 N4_$1
HTAB N1 N5_$1
HTAB O2 N2_$2
HTAB C15 O2_$3
HTAB C16 O2_$3
HTAB C17 O1_$4
FMAP 2
PLAN 20
CONF
ACTA
WGHT    0.023000    0.600000
EXTI    0.005591
FVAR       0.40749
O1    4    0.502365    0.394560    0.717673    11.00000    0.03278    0.03126 =
         0.02858    0.00480    0.00608    0.00772
O2    4    0.671890    0.218991    0.873778    11.00000    0.02560    0.03465 =
         0.03820    0.00827   -0.00084   -0.00386
N1    3    1.070165    0.937594    0.379412    11.00000    0.02217    0.02607 =
         0.03132    0.00130    0.00428    0.00408
N2    3    0.914029    1.134053    0.379341    11.00000    0.02567    0.02804 =
         0.02887   -0.00023    0.00257    0.00419
N3    3    0.561824    0.384553    0.609497    11.00000    0.02484    0.02848 =
         0.02856    0.00287    0.00532    0.00328
N4    3    0.658317    0.273011    0.603753    11.00000    0.03262    0.03134 =
         0.04271    0.00575    0.01135    0.00869
N5    3    0.735691    0.349326    0.567421    11.00000    0.03045    0.03401 =
         0.03618    0.00503    0.00957    0.00601
C1    1    0.954416    0.977785    0.398863    11.00000    0.02262    0.02883 =
         0.02343   -0.00387    0.00153    0.00296
C2    1    1.108042    1.077663    0.345162    11.00000    0.02502    0.02659 =
         0.02666   -0.00088    0.00018    0.00094
C3    1    1.215248    1.108457    0.314177    11.00000    0.02458    0.03521 =
         0.03572   -0.00092    0.00628    0.00231
AFIX  43
H3A   2    1.282271    1.025601    0.314777    11.00000   -1.20000
AFIX   0
C4    1    1.219786    1.265436    0.282418    11.00000    0.02905    0.04077 =
         0.03577    0.00238    0.00725   -0.00335
AFIX  43
H4A   2    1.291750    1.291199    0.260813    11.00000   -1.20000
AFIX   0
C5    1    1.120609    1.387341    0.281393    11.00000    0.03424    0.03366 =
         0.03341    0.00794    0.00031   -0.00383
AFIX  43
H5A   2    1.126703    1.493632    0.258936    11.00000   -1.20000
AFIX   0
C6    1    1.014243    1.356457    0.312283    11.00000    0.02922    0.03023 =
         0.03158    0.00121   -0.00065    0.00359
AFIX  43
H6A   2    0.947100    1.439313    0.311236    11.00000   -1.20000
AFIX   0
C7    1    1.008797    1.199564    0.345042    11.00000    0.02239    0.02886 =
         0.02506   -0.00180    0.00166   -0.00087
C8    1    0.884082    0.857707    0.435758    11.00000    0.02256    0.02958 =
         0.02252   -0.00023    0.00001    0.00227
C9    1    0.910894    0.681704    0.436916    11.00000    0.02224    0.03398 =
         0.02874   -0.00433    0.00414    0.00395
AFIX  43
H9A   2    0.974860    0.638871    0.412728    11.00000   -1.20000
AFIX   0
C10   1    0.846031    0.568604    0.472631    11.00000    0.02438    0.02647 =
         0.02891   -0.00110    0.00199    0.00294
AFIX  43
H10A  2    0.864710    0.449084    0.472095    11.00000   -1.20000
AFIX   0
C11   1    0.753455    0.628948    0.509390    11.00000    0.02335    0.03148 =
         0.02155    0.00016    0.00031    0.00141
C12   1    0.724314    0.804519    0.507218    11.00000    0.02736    0.03382 =
         0.02618   -0.00067    0.00747    0.00612
AFIX  43
H12A  2    0.659529    0.846880    0.530972    11.00000   -1.20000
AFIX   0
C13   1    0.788275    0.917492    0.471049    11.00000    0.03127    0.02705 =
         0.02822    0.00201    0.00430    0.00586
AFIX  43
H13A  2    0.767071    1.036374    0.470147    11.00000   -1.20000
AFIX   0
C14   1    0.688753    0.510687    0.550193    11.00000    0.02483    0.02767 =
         0.02290   -0.00125    0.00002    0.00404
C15   1    0.577334    0.532610    0.577190    11.00000    0.02804    0.02576 =
         0.02503    0.00047    0.00189    0.00360
AFIX  43
H15A  2    0.522890    0.631155    0.573787    11.00000   -1.20000
AFIX   0
C16   1    0.464498    0.342570    0.651156    11.00000    0.02594    0.03345 =
         0.03175    0.00483    0.00633    0.00043
AFIX  23
H16A  2    0.381673    0.399535    0.632566    11.00000   -1.20000
H16B  2    0.449491    0.216809    0.649917    11.00000   -1.20000
AFIX   0
C17   1    0.596505    0.285739    0.757025    11.00000    0.02707    0.02501 =
         0.03444    0.00506    0.00538    0.00220
AFIX  23
H17A  2    0.682937    0.301757    0.743818    11.00000   -1.20000
H17B  2    0.571290    0.163416    0.750493    11.00000   -1.20000
AFIX   0
C18   1    0.599774    0.337382    0.829072    11.00000    0.02658    0.03675 =
         0.03595    0.00196    0.00191    0.00483
AFIX  23
H18A  2    0.639113    0.453073    0.836380    11.00000   -1.20000
H18B  2    0.509936    0.343859    0.838689    11.00000   -1.20000
AFIX   0
H1A   2    1.118419    0.846335    0.392973    11.00000    0.03980
H2A   2    0.755694    0.257640    0.877893    11.00000    0.06846
HKLF 4
REM  km in P2(1)/c
REM R1 =  0.0587 for   2562 Fo > 4sig(Fo)  and  0.0876 for all   3295 data
REM    235 parameters refined using      0 restraints
END
WGHT      0.0223      0.6148
REM Highest difference peak  0.197,  deepest hole -0.193,  1-sigma level  0.041
Q1    1   0.9368  0.9389  0.4359  11.00000  0.05    0.20
Q2    1   1.1381  1.0671  0.3108  11.00000  0.05    0.19
Q3    1   0.6970  0.5652  0.5148  11.00000  0.05    0.19
Q4    1   1.0973  1.4071  0.3196  11.00000  0.05    0.18
Q5    1   0.7707  0.7221  0.5233  11.00000  0.05    0.18
Q6    1   0.7716  0.5871  0.4757  11.00000  0.05    0.18
Q7    1   0.6635  0.5655  0.5784  11.00000  0.05    0.17
Q8    1   1.1804  1.3364  0.3062  11.00000  0.05    0.16
Q9    1   0.8707  0.7854  0.4238  11.00000  0.05    0.16
Q10   1   1.0344  1.3320  0.3629  11.00000  0.05    0.16
Q11   1   0.9884  0.9319  0.3722  11.00000  0.05    0.16
Q12   1   0.8744  0.8974  0.4705  11.00000  0.05    0.16
Q13   1   0.9386  0.7807  0.4625  11.00000  0.05    0.16
Q14   1   0.8221  0.6096  0.5204  11.00000  0.05    0.16
Q15   1   0.8947  0.9121  0.4005  11.00000  0.05    0.15
Q16   1   0.8543  1.2006  0.3913  11.00000  0.05    0.15
Q17   1   1.1446  1.3150  0.2587  11.00000  0.05    0.15
Q18   1   0.6185  0.5463  0.5417  11.00000  0.05    0.15
Q19   1   0.9102  1.0399  0.3753  11.00000  0.05    0.14
Q20   1   0.7359  0.8180  0.4681  11.00000  0.05    0.14
;
