# Supplementary material for: 2-({4-[4-(1H-Benzimidazol-2-yl)phen­yl]-1H-1,2,3-triazol-1-yl}meth­oxy)ethanol
Source: Acta Crystallogr Sect E Struct Rep Online. 2012 May 26;68(Pt 6):o1908. doi: 10.1107/S1600536812023410 (PMC3379465; doi:10.1107/S1600536812023410)
Supplement: Supplementary file 2 [file e-68-o1908-Isup2.hkl]

# 
# h,k,l, Fc-squared, Fo-squared, sigma(Fo-squared) and status flag 
# 
data_I
_shelx_title ' km in P2(1)/c' 
_shelx_refln_list_code          4 
_shelx_F_calc_maximum      260.35 
_exptl_crystal_F_000       704.00 
_reflns_d_resolution_high  0.7897 
 
loop_ 
 _symmetry_equiv_pos_as_xyz 
 'x, y, z' 
 '-x, y+1/2, -z+1/2' 
 '-x, -y, -z' 
 'x, -y-1/2, z-1/2' 
 
_cell_length_a    10.4449 
_cell_length_b     7.7754 
_cell_length_c    20.2119 
_cell_angle_alpha  90.000 
_cell_angle_beta   99.354 
_cell_angle_gamma  90.000 
 
_shelx_F_squared_multiplier     1.000 
 
loop_ 
 _refln_index_h 
 _refln_index_k 
 _refln_index_l 
 _refln_F_squared_calc 
 _refln_F_squared_meas 
 _refln_F_squared_sigma 
 _refln_observed_status 
   1   0   0      632.76      603.53     16.62 o 
   2   0   0      587.18      556.29     16.16 o 
   3   0   0       63.86       61.44      3.98 o 
   4   0   0      161.75      147.02      7.80 o 
   5   0   0     1473.46     1582.48     45.46 o 
   6   0   0      972.90     1017.96     31.39 o 
   7   0   0       36.01       44.79      5.61 o 
   8   0   0       40.46       43.22      6.57 o 
   9   0   0      704.19      655.74     29.88 o 
  10   0   0      235.10      221.97     16.13 o 
  11   0   0       78.82      101.84     15.36 o 
  12   0   0      161.36      151.90     30.66 o 
   1   1   0      446.13      394.39     11.83 o 
   2   1   0    15884.05    16276.79    302.97 o 
   3   1   0     1577.02     1571.75     30.91 o 
   4   1   0      836.27      836.78     17.80 o 
   5   1   0      828.39      872.80     19.01 o 
   6   1   0       49.72       45.34      5.05 o 
   7   1   0       69.59       79.87      4.64 o 
   8   1   0       51.85       47.27      4.92 o 
   9   1   0      320.16      303.53     11.49 o 
  10   1   0       42.80       40.95      7.86 o 
  11   1   0      538.14      555.71     24.49 o 
  12   1   0       36.06       50.35     11.71 o 
   0   2   0     1451.69     1353.68     37.47 o 
   1   2   0     1928.28     1742.69     33.72 o 
   2   2   0      857.95      868.14     17.73 o 
   3   2   0     2547.83     2517.02     48.68 o 
   4   2   0       63.53       87.29      4.38 o 
   5   2   0       56.24       56.26      3.28 o 
   6   2   0      102.34      120.36      5.05 o 
   7   2   0        0.25        7.55      4.39 o 
   8   2   0      239.87      244.70     10.75 o 
   9   2   0      196.66      187.38      9.05 o 
  10   2   0       32.24       29.83      6.27 o 
  11   2   0      102.92      107.84     12.28 o 
  12   2   0       75.58       77.88     17.19 o 
   1   3   0     3631.00     3591.00     68.61 o 
   2   3   0       60.81       48.31      2.80 o 
   3   3   0        2.01        4.21      1.68 o 
   4   3   0       33.92       38.10      2.64 o 
   5   3   0     1799.89     1902.52     40.02 o 
   6   3   0        1.49        6.11      3.60 o 
   7   3   0        1.97        9.59      6.59 o 
   8   3   0       15.50       25.34      7.51 o 
   9   3   0       54.80       55.09      8.64 o 
  10   3   0      553.33      539.15     23.35 o 
  11   3   0       43.67       51.28     20.96 o 
  12   3   0        3.79       86.66     24.33 o 
   0   4   0     2704.66     2878.04     79.20 o 
   1   4   0      228.84      269.87      7.11 o 
   2   4   0      921.76      903.16     19.40 o 
   3   4   0     3599.08     3718.26     71.97 o 
   4   4   0      305.26      300.14      8.33 o 
   5   4   0      215.02      211.35      9.99 o 
   6   4   0      544.76      516.32     18.53 o 
   7   4   0        0.43        4.49      6.88 o 
   8   4   0      755.01      739.91     26.43 o 
   9   4   0       26.20       45.83      9.75 o 
  10   4   0       31.58       43.23     10.30 o 
  11   4   0      115.73      127.85     16.16 o 
   1   5   0       20.37       18.37      3.27 o 
   2   5   0        5.13        0.60      3.90 o 
   3   5   0       29.59       23.65      3.40 o 
   4   5   0      383.64      375.77     13.44 o 
   5   5   0       68.72       55.23      6.61 o 
   6   5   0        2.46        6.03      6.57 o 
   7   5   0       54.11       63.30      6.55 o 
   8   5   0      252.33      244.64     13.61 o 
   9   5   0      163.62      152.63     11.49 o 
  10   5   0        0.32       32.13     14.54 o 
  11   5   0        2.01       -2.17     15.66 o 
   0   6   0        0.91       14.36      6.56 o 
   1   6   0        0.02        5.78      4.36 o 
   2   6   0      123.68      126.55      7.16 o 
   3   6   0      461.63      476.47     16.13 o 
   4   6   0       77.13       81.62      6.66 o 
   5   6   0       21.27       18.72      5.41 o 
   6   6   0       73.43       78.43      7.22 o 
   7   6   0      363.79      375.84     24.36 o 
   8   6   0        0.55       21.19     14.77 o 
   9   6   0       42.43       85.11     30.54 o 
  10   6   0        2.95       -8.31     22.89 o 
   1   7   0        4.54       13.00      5.53 o 
   2   7   0      169.05      158.56     13.20 o 
   3   7   0      303.28      288.23     20.05 o 
   4   7   0       48.94       54.55      7.86 o 
   5   7   0       29.52       35.46      7.00 o 
   6   7   0       84.56       84.10     10.30 o 
   7   7   0      167.79      175.18     18.00 o 
   8   7   0       18.19       19.50      9.44 o 
   9   7   0        4.17       23.07     18.25 o 
   0   8   0       62.17       69.16      9.95 o 
   1   8   0       79.84       70.41     14.85 o 
   2   8   0        6.03       24.20      8.19 o 
   3   8   0        2.65       -2.39      7.49 o 
   4   8   0       46.10       51.64      9.32 o 
   5   8   0        5.13        6.78     12.79 o 
   6   8   0        0.20       -1.77      9.54 o 
   7   8   0       13.28       45.12     39.48 o 
   1   9   0       12.79       32.16      8.79 o 
   2   9   0       60.87       59.08      9.03 o 
   3   9   0       15.29       17.81     10.41 o 
   4   9   0        2.39       -0.96     16.44 o 
 -13   1   1        4.57       37.28     19.93 o 
 -12   1   1       84.96       63.81     11.76 o 
 -11   1   1        4.67       16.18      8.57 o 
 -10   1   1      344.89      358.33     14.88 o 
  -9   1   1        0.18       10.26      5.07 o 
  -8   1   1      227.45      224.20      9.24 o 
  -7   1   1     1378.98     1397.27     29.85 o 
  -6   1   1      441.47      456.61     11.64 o 
  -5   1   1       33.80       35.57      4.11 o 
  -4   1   1      244.03      252.90      6.79 o 
  -3   1   1      827.89      817.12     16.05 o 
  -2   1   1      158.43      104.92      8.67 o 
  -1   1   1    11510.31    11295.95    195.80 o 
   0   1   1      639.84      595.52     10.55 o 
   1   1   1     4329.42     4032.77     70.72 o 
   2   1   1     1588.53     1500.32     29.16 o 
   3   1   1      441.01      475.46     11.50 o 
   4   1   1        6.52        8.11      2.09 o 
   5   1   1        9.00       11.09      2.84 o 
   6   1   1       94.49       92.77      4.59 o 
   7   1   1      822.15      877.02     20.30 o 
   8   1   1      168.01      179.95      9.13 o 
   9   1   1        8.08        5.33      4.67 o 
  10   1   1        3.98       12.60     10.68 o 
  11   1   1        0.51        2.92      7.43 o 
  12   1   1      217.98      202.65     15.20 o 
 -12   2   1      334.08      357.33     28.72 o 
 -11   2   1      149.69      144.46     16.21 o 
 -10   2   1      517.04      508.18     18.17 o 
  -9   2   1        6.71       17.37      7.21 o 
  -8   2   1       22.67       21.26      5.31 o 
  -7   2   1       84.02       74.96      5.41 o 
  -6   2   1      282.68      311.63     10.22 o 
  -5   2   1       60.26       55.91      4.53 o 
  -4   2   1      153.35      130.49      5.68 o 
  -3   2   1     5611.83     5260.93    132.77 o 
  -2   2   1        2.12        6.27      2.42 o 
  -1   2   1     2741.51     2485.95     47.53 o 
   0   2   1     5486.13     5260.14     98.86 o 
   1   2   1     8246.67     7936.16    148.02 o 
   2   2   1     2336.29     2253.13     43.49 o 
   3   2   1       74.03       55.88      2.82 o 
   4   2   1      483.08      518.04     12.70 o 
   5   2   1        2.58        5.82      2.49 o 
   6   2   1        0.05        7.09      3.11 o 
   7   2   1      239.91      239.81     10.09 o 
   8   2   1       28.90       30.03      4.63 o 
   9   2   1       55.50       57.93      6.58 o 
  10   2   1        8.62        8.72      6.13 o 
  11   2   1       31.08       43.95      9.01 o 
  12   2   1       43.90       43.56     14.91 o 
 -12   3   1        0.42       16.80     23.91 o 
 -11   3   1       14.48       37.95     14.18 o 
 -10   3   1      240.15      236.43     13.44 o 
  -9   3   1       19.83       19.53      5.23 o 
  -8   3   1       70.96       74.51      5.81 o 
  -7   3   1       39.74       35.74      5.25 o 
  -6   3   1       22.02       19.24      4.96 o 
  -5   3   1       11.22       10.54      2.96 o 
  -4   3   1      753.71      799.68     17.46 o 
  -3   3   1      142.61      160.36      5.02 o 
  -2   3   1        0.92        3.86      1.69 o 
  -1   3   1      312.16      301.31      7.07 o 
   0   3   1      230.38      208.15      5.68 o 
   1   3   1      363.71      394.01      8.30 o 
   2   3   1       88.26      104.78      3.21 o 
   3   3   1      403.04      394.60     10.32 o 
   4   3   1      643.69      709.55     15.23 o 
   5   3   1       13.62       17.55      2.55 o 
   6   3   1        8.33       15.41      3.43 o 
   7   3   1     1480.37     1511.32     35.83 o 
   8   3   1       53.69       52.03      5.39 o 
   9   3   1       12.13        4.97      6.02 o 
  10   3   1      277.53      269.79     15.72 o 
  11   3   1       20.67       10.60     11.59 o 
 -11   4   1       69.51       63.72     10.40 o 
 -10   4   1        2.02       10.27      8.20 o 
  -9   4   1       19.44       40.45      7.55 o 
  -8   4   1      120.55      143.03      9.93 o 
  -7   4   1       89.52       80.36      6.77 o 
  -6   4   1      916.63      876.70     23.55 o 
  -5   4   1        0.22        2.76      4.57 o 
  -4   4   1      121.60      121.13      4.65 o 
  -3   4   1       26.03       25.76      4.14 o 
  -2   4   1        2.06        7.70      2.76 o 
  -1   4   1      763.08      798.07     18.23 o 
   0   4   1      431.27      425.25      9.92 o 
   1   4   1      292.27      310.68      8.04 o 
   2   4   1     1499.24     1543.34     34.36 o 
   3   4   1      836.85      921.79     21.45 o 
   4   4   1      496.68      475.50     13.95 o 
   5   4   1      458.76      454.62     14.13 o 
   6   4   1       12.32       12.47      4.31 o 
   7   4   1        4.50       22.58      5.87 o 
   8   4   1      453.85      462.07     17.14 o 
   9   4   1      187.73      183.43     11.61 o 
  10   4   1        1.60       30.38     11.41 o 
  11   4   1      169.10      155.16     15.44 o 
 -11   5   1       18.76       21.08     18.13 o 
 -10   5   1       96.01       97.01     10.93 o 
  -9   5   1      447.43      444.68     19.50 o 
  -8   5   1      311.77      344.01     16.22 o 
  -7   5   1      194.53      198.77     12.84 o 
  -6   5   1      200.50      211.23     10.31 o 
  -5   5   1      221.99      201.43     10.35 o 
  -4   5   1      174.94      174.01      8.47 o 
  -3   5   1       82.11       82.00      4.88 o 
  -2   5   1       60.98       63.47      4.27 o 
  -1   5   1       47.27       49.07      3.07 o 
   0   5   1       90.24       76.53      3.28 o 
   1   5   1      149.41      164.61      6.90 o 
   2   5   1      347.49      355.80     11.56 o 
   3   5   1        6.88        9.25      3.04 o 
   4   5   1      604.26      628.41     20.86 o 
   5   5   1      137.41      147.01     12.22 o 
   6   5   1      257.38      265.62     13.06 o 
   7   5   1      572.35      531.40     20.69 o 
   8   5   1       79.70       71.67     11.13 o 
   9   5   1       71.07       88.58     10.35 o 
  10   5   1      140.84      175.50     13.97 o 
 -10   6   1        8.04       42.82     20.24 o 
  -9   6   1      133.13      136.06     11.68 o 
  -8   6   1      152.96      151.83     11.68 o 
  -7   6   1      460.54      492.72     20.98 o 
  -6   6   1      131.84      110.81      9.29 o 
  -5   6   1       58.29       65.86      6.39 o 
  -4   6   1       49.91       48.51      5.60 o 
  -3   6   1        0.89       13.38      5.39 o 
  -2   6   1       10.79       14.22      4.84 o 
  -1   6   1      327.20      314.85     11.86 o 
   0   6   1      181.18      194.66      8.41 o 
   1   6   1      115.45      111.48      6.38 o 
   2   6   1       25.47       15.12      4.49 o 
   3   6   1      476.76      472.42     16.17 o 
   4   6   1      857.43      882.87     29.18 o 
   5   6   1      125.62      129.21      8.27 o 
   6   6   1        0.14        9.05      5.27 o 
   7   6   1      123.92      122.34      9.87 o 
   8   6   1      251.16      265.26     14.82 o 
   9   6   1       27.84       25.28      8.80 o 
  -9   7   1        1.77       15.41     11.92 o 
  -8   7   1        0.73       16.69     17.47 o 
  -7   7   1       26.73       30.02      8.24 o 
  -6   7   1       40.92       45.06      9.08 o 
  -5   7   1        3.38       11.15     10.75 o 
  -4   7   1       32.73       26.26      7.42 o 
  -3   7   1       79.55       76.88      7.89 o 
  -2   7   1      369.36      346.70     15.59 o 
  -1   7   1      129.92      115.65      6.98 o 
   0   7   1       70.46       77.19      6.39 o 
   1   7   1       32.46       34.63      4.84 o 
   2   7   1       96.86      103.60      8.42 o 
   3   7   1      157.32      151.98     13.44 o 
   4   7   1     1715.41     1757.70     61.38 o 
   5   7   1       23.12       30.95      9.35 o 
   6   7   1      153.59      164.74     11.91 o 
   7   7   1        7.64       13.09     10.04 o 
   8   7   1        8.57       11.56      9.03 o 
   9   7   1        0.14       12.29     14.88 o 
  -7   8   1       54.81       66.07     25.48 o 
  -6   8   1        6.86       25.15     13.09 o 
  -5   8   1       40.16       23.99     14.85 o 
  -4   8   1        0.35        1.14      9.48 o 
  -3   8   1       30.60       28.56      9.32 o 
  -2   8   1        0.41        9.49      9.93 o 
  -1   8   1      151.17      139.80     12.65 o 
   0   8   1       90.13       83.11      7.52 o 
   1   8   1       92.89      103.19     11.11 o 
   2   8   1      509.30      514.74     21.11 o 
   3   8   1        5.31       18.28      7.75 o 
   4   8   1       24.26       12.64      7.69 o 
   5   8   1       14.51       34.96      9.72 o 
   6   8   1        9.78       26.86      8.85 o 
   7   8   1        1.59        5.78     15.32 o 
  -4   9   1       10.04        7.26     13.52 o 
  -3   9   1       16.89       14.84      9.09 o 
  -2   9   1       25.98       26.22     10.19 o 
  -1   9   1      118.35      112.06     10.43 o 
   0   9   1       39.98       47.08     17.10 o 
   1   9   1        2.07       19.96      9.95 o 
   2   9   1        2.92       13.45      9.69 o 
   3   9   1      277.43      281.24     16.57 o 
   4   9   1        7.61        9.88     20.96 o 
 -12   0   2       71.67       94.26     22.77 o 
 -11   0   2      269.54      288.75     19.86 o 
 -10   0   2     1245.31     1281.65     51.16 o 
  -9   0   2       30.43       11.48      6.97 o 
  -8   0   2      490.57      478.68     18.48 o 
  -7   0   2      393.33      406.82     15.80 o 
  -6   0   2      341.82      378.43     14.24 o 
  -5   0   2     2542.42     2664.51     73.72 o 
  -4   0   2       90.93       90.70      5.19 o 
  -3   0   2     3090.62     3120.20     84.09 o 
  -2   0   2     6997.96     6951.78    183.93 o 
  -1   0   2       27.61       22.79      1.60 o 
   0   0   2      373.47      352.09      8.64 o 
   1   0   2     4332.97     4067.62    123.45 o 
   2   0   2    13950.17    13895.25    366.16 o 
   3   0   2      161.96      185.24      8.38 o 
   4   0   2      334.86      334.29     12.13 o 
   5   0   2       25.79       34.87      4.63 o 
   6   0   2      672.25      672.07     22.48 o 
   7   0   2      113.62      107.53      7.69 o 
   8   0   2       86.07      105.94     10.80 o 
   9   0   2        8.13       11.55      8.26 o 
  10   0   2       86.94       78.96     12.97 o 
  11   0   2       24.54       39.29     13.66 o 
  12   0   2      247.90      263.79     24.12 o 
 -13   1   2      137.12      151.19     25.78 o 
 -12   1   2        3.55        7.54     12.89 o 
 -11   1   2      126.33      127.43     10.41 o 
 -10   1   2      115.90      124.92      8.75 o 
  -9   1   2        0.09        7.90      4.92 o 
  -8   1   2      388.37      387.38     12.66 o 
  -7   1   2      152.98      177.87      7.65 o 
  -6   1   2       29.13       28.26      5.12 o 
  -5   1   2      650.18      679.88     16.06 o 
  -4   1   2        8.48       11.62      2.33 o 
  -3   1   2     4259.77     4062.37     77.08 o 
  -2   1   2     1244.80     1096.46     19.94 o 
  -1   1   2     4619.78     4310.82     75.37 o 
   0   1   2      154.40      166.29      3.79 o 
   1   1   2      344.08      360.53      8.37 o 
   2   1   2       90.69       90.38      3.18 o 
   3   1   2      231.33      250.43      7.14 o 
   4   1   2        5.79        4.83      1.95 o 
   5   1   2      621.87      639.14     14.83 o 
   6   1   2      227.45      232.95      7.58 o 
   7   1   2      370.76      385.53     11.98 o 
   8   1   2       63.74       61.42      5.37 o 
   9   1   2      305.62      316.81     12.71 o 
  10   1   2      668.67      648.07     26.35 o 
  11   1   2       14.11       14.29      9.55 o 
  12   1   2       96.51      102.05     12.48 o 
 -12   2   2       35.16       38.74     11.35 o 
 -11   2   2      153.48      154.53     12.99 o 
 -10   2   2       18.11       32.89     11.95 o 
  -9   2   2      685.96      679.80     19.67 o 
  -8   2   2        0.00       12.42      4.57 o 
  -7   2   2      170.89      184.43      7.97 o 
  -6   2   2      781.51      907.92     22.48 o 
  -5   2   2     1295.02     1373.29     31.29 o 
  -4   2   2       27.25       24.92      2.86 o 
  -3   2   2     1287.74     1306.27     28.81 o 
  -2   2   2      152.35      151.99      4.36 o 
  -1   2   2     1494.60     1387.91     25.92 o 
   0   2   2     2266.10     2105.68     37.74 o 
   1   2   2      116.69      114.67      3.91 o 
   2   2   2      163.57      144.65      4.35 o 
   3   2   2     1210.67     1285.95     26.08 o 
   4   2   2        7.09       16.64      2.26 o 
   5   2   2     1650.91     1624.75     37.35 o 
   6   2   2      494.58      516.99     13.13 o 
   7   2   2        0.65        3.43      3.57 o 
   8   2   2      457.00      458.12     14.54 o 
   9   2   2      291.29      272.35     11.81 o 
  10   2   2       23.08       30.68      7.01 o 
  11   2   2      260.60      256.21     22.87 o 
  12   2   2       20.27       40.29     22.95 o 
 -12   3   2       62.45      107.09     25.60 o 
 -11   3   2        0.76       14.72     11.71 o 
 -10   3   2      129.04      129.00     10.18 o 
  -9   3   2      153.33      140.20      9.50 o 
  -8   3   2       14.56       13.64      4.36 o 
  -7   3   2       83.26       72.40      5.45 o 
  -6   3   2       22.43       27.78      3.67 o 
  -5   3   2       21.53       33.25      3.49 o 
  -4   3   2     1481.81     1598.21     35.67 o 
  -3   3   2      557.99      611.44     14.39 o 
  -2   3   2       44.85       56.30      2.85 o 
  -1   3   2      544.26      544.45     19.60 o 
   0   3   2      541.65      520.86     11.12 o 
   1   3   2       23.77       36.55      2.61 o 
   2   3   2      328.54      364.44     10.91 o 
   3   3   2      324.75      334.08      8.57 o 
   4   3   2      116.47      128.70      5.09 o 
   5   3   2        4.59       12.11      3.04 o 
   6   3   2      331.45      324.37     10.83 o 
   7   3   2      152.16      166.67      7.90 o 
   8   3   2      222.62      197.94     10.24 o 
   9   3   2        1.65       10.49     11.20 o 
  10   3   2       24.97       18.61      8.42 o 
  11   3   2      103.15      110.21     19.55 o 
 -11   4   2       46.92       33.88      8.92 o 
 -10   4   2      228.62      216.32     15.76 o 
  -9   4   2       27.81       41.97     15.41 o 
  -8   4   2       25.18       30.66      6.23 o 
  -7   4   2       56.40       47.40      5.71 o 
  -6   4   2      746.61      731.69     27.11 o 
  -5   4   2        0.63        4.20      3.47 o 
  -4   4   2       17.95       18.93      3.11 o 
  -3   4   2      160.85      140.80      5.31 o 
  -2   4   2     1006.05     1053.13     25.51 o 
  -1   4   2      119.16      119.04      4.17 o 
   0   4   2       56.18       43.35      2.70 o 
   1   4   2      141.28      139.73      5.33 o 
   2   4   2      971.34     1044.06     24.41 o 
   3   4   2      269.77      307.22      9.60 o 
   4   4   2        6.45        3.73      2.71 o 
   5   4   2      648.76      629.78     19.25 o 
   6   4   2      404.33      415.30     16.79 o 
   7   4   2       69.87       76.54      8.84 o 
   8   4   2      167.54      171.27      9.97 o 
   9   4   2      121.65      110.48      9.43 o 
  10   4   2        1.51       -1.47      8.21 o 
  11   4   2        0.10       24.75     16.38 o 
 -11   5   2        2.71       23.97     19.09 o 
 -10   5   2        1.17       11.92     10.77 o 
  -9   5   2      161.43      151.71     18.52 o 
  -8   5   2      250.42      249.85     13.55 o 
  -7   5   2      808.02      782.42     24.68 o 
  -6   5   2       22.82       21.17      5.69 o 
  -5   5   2       74.43       86.53      8.40 o 
  -4   5   2        5.06        6.97      3.81 o 
  -3   5   2      129.33      133.63      6.41 o 
  -2   5   2      243.94      270.09      9.03 o 
  -1   5   2      627.33      676.41     15.55 o 
   0   5   2       13.84       16.10      3.55 o 
   1   5   2      660.84      685.57     21.04 o 
   2   5   2       74.00       73.98      4.74 o 
   3   5   2      335.84      337.32     11.82 o 
   4   5   2      116.77      114.21      7.18 o 
   5   5   2      137.04      148.96      7.85 o 
   6   5   2        0.14       11.99      5.22 o 
   7   5   2        2.44       11.22     15.12 o 
   8   5   2       67.37       54.90      7.77 o 
   9   5   2      136.16      135.19     11.81 o 
  10   5   2        3.41       14.35     11.70 o 
 -10   6   2        4.69       20.96     16.80 o 
  -9   6   2        0.78        3.03      7.68 o 
  -8   6   2       78.73      103.47      9.75 o 
  -7   6   2      101.02       95.99      9.33 o 
  -6   6   2       62.23       69.77      8.25 o 
  -5   6   2      112.16      131.36      9.15 o 
  -4   6   2       49.95       43.91      5.90 o 
  -3   6   2      791.91      829.36     30.95 o 
  -2   6   2       65.23       71.70      5.62 o 
  -1   6   2       33.87       30.06      4.41 o 
   0   6   2      241.36      227.18      9.28 o 
   1   6   2       85.42       67.37      5.27 o 
   2   6   2      279.95      283.95     10.11 o 
   3   6   2      858.70      831.29     24.45 o 
   4   6   2       11.53       27.25     11.51 o 
   5   6   2      705.11      734.14     24.97 o 
   6   6   2      109.15      126.27      8.62 o 
   7   6   2        5.57       15.23      6.36 o 
   8   6   2      218.53      256.55     15.91 o 
   9   6   2       13.06        9.08      8.54 o 
  -9   7   2       24.20       55.13     20.96 o 
  -8   7   2        0.46       11.33      9.65 o 
  -7   7   2       81.32       89.65     11.57 o 
  -6   7   2       12.87        9.14      7.30 o 
  -5   7   2      132.16      122.56     11.18 o 
  -4   7   2        1.66        5.98      8.06 o 
  -3   7   2      160.30      144.76     11.98 o 
  -2   7   2       54.85       44.34      6.69 o 
  -1   7   2       79.82       71.50      7.62 o 
   0   7   2        0.17       18.53      8.68 o 
   1   7   2     1110.47     1069.01     30.05 o 
   2   7   2       15.80       22.27      6.47 o 
   3   7   2       16.63       25.43      7.70 o 
   4   7   2        0.05       18.11      6.17 o 
   5   7   2      129.42      106.10      9.65 o 
   6   7   2       41.91       36.57      7.86 o 
   7   7   2      218.10      212.50     13.66 o 
   8   7   2        0.25       19.51     18.49 o 
  -7   8   2        1.79       10.84     20.72 o 
  -6   8   2        3.47       18.35     10.65 o 
  -5   8   2        3.06       -5.23     10.60 o 
  -4   8   2      109.70      107.10     11.59 o 
  -3   8   2      362.73      324.95     18.33 o 
  -2   8   2      160.04      148.29     10.83 o 
  -1   8   2       95.68       81.80     10.43 o 
   0   8   2       43.24       35.61      6.20 o 
   1   8   2        0.47       11.64      9.78 o 
   2   8   2      115.04      110.37      9.48 o 
   3   8   2        4.24       26.76      9.60 o 
   4   8   2      162.51      172.22     12.23 o 
   5   8   2        3.67       -0.97     11.42 o 
   6   8   2       22.67       19.24     10.10 o 
   7   8   2       34.76       24.87     22.34 o 
  -3   9   2        8.62       44.57     16.72 o 
  -2   9   2        3.44       23.27     10.79 o 
  -1   9   2       48.15       34.05      9.68 o 
   0   9   2        0.50       54.00     23.67 o 
   1   9   2       10.92       21.30     18.51 o 
   2   9   2        0.13        0.89     11.60 o 
   3   9   2       27.16       40.77      9.23 o 
   4   9   2       21.29       29.32     16.47 o 
 -13   1   3      125.07      177.21     26.56 o 
 -12   1   3        3.61       21.94     14.57 o 
 -11   1   3        0.08       21.90     10.14 o 
 -10   1   3      149.82      146.11     15.77 o 
  -9   1   3        0.97        5.91      7.00 o 
  -8   1   3       50.08       46.72      5.00 o 
  -7   1   3       45.95       43.56      4.36 o 
  -6   1   3      541.66      560.30     13.50 o 
  -5   1   3     1541.97     1708.62     34.43 o 
  -4   1   3      325.80      316.65      7.58 o 
  -3   1   3      482.80      489.07     10.81 o 
  -2   1   3      291.48      264.52      6.26 o 
  -1   1   3      220.52      205.32      4.58 o 
   0   1   3     2414.47     2302.45     41.91 o 
   1   1   3     7561.65     7395.16    138.40 o 
   2   1   3     3703.67     3470.53     66.03 o 
   3   1   3        1.92        2.48      2.08 o 
   4   1   3     1216.92     1206.94     24.99 o 
   5   1   3      547.29      537.88     13.01 o 
   6   1   3      479.56      470.49     13.13 o 
   7   1   3        4.79       10.41      3.99 o 
   8   1   3        0.00       10.58      4.47 o 
   9   1   3      151.85      149.72      9.51 o 
  10   1   3      115.58      109.79     10.86 o 
  11   1   3       20.25       36.55      9.06 o 
  12   1   3      128.19      127.01     14.21 o 
 -12   2   3        9.39       11.56     15.00 o 
 -11   2   3      891.79      908.34     31.34 o 
 -10   2   3      447.03      452.35     18.96 o 
  -9   2   3       48.44       32.79      5.36 o 
  -8   2   3        8.59       13.94      4.99 o 
  -7   2   3      259.19      282.55     10.13 o 
  -6   2   3      291.77      288.78      9.76 o 
  -5   2   3       47.87       46.90      3.51 o 
  -4   2   3        1.57        6.69      2.54 o 
  -3   2   3     1939.61     1967.46     42.17 o 
  -2   2   3      116.70      103.63      3.55 o 
  -1   2   3      985.26     1014.88     18.37 o 
   0   2   3      513.47      537.43     10.40 o 
   1   2   3      677.76      759.05     15.74 o 
   2   2   3        1.14        4.16      2.50 o 
   3   2   3      198.03      231.42      6.93 o 
   4   2   3      277.40      274.05      7.69 o 
   5   2   3      156.06      159.29      5.86 o 
   6   2   3      277.32      277.99      8.62 o 
   7   2   3      543.99      532.57     15.59 o 
   8   2   3       27.06       28.85      5.03 o 
   9   2   3      127.57      116.31     10.11 o 
  10   2   3        7.65       19.88      9.46 o 
  11   2   3       71.11       65.85     12.42 o 
  12   2   3       13.40       23.13     17.52 o 
 -12   3   3        2.18        4.82     16.68 o 
 -11   3   3       51.76       54.44     10.19 o 
 -10   3   3      249.29      264.57     14.08 o 
  -9   3   3      126.28      131.74     10.71 o 
  -8   3   3      338.50      323.84     12.83 o 
  -7   3   3       32.93       36.16      4.45 o 
  -6   3   3      200.62      185.89      7.32 o 
  -5   3   3      564.55      604.31     16.07 o 
  -4   3   3       24.88       37.17      4.70 o 
  -3   3   3       97.41      100.48      4.23 o 
  -2   3   3      618.00      681.94     15.62 o 
  -1   3   3      434.69      448.03     10.35 o 
   0   3   3      720.31      730.51     14.06 o 
   1   3   3      107.20      117.06      4.72 o 
   2   3   3      195.65      234.67      7.44 o 
   3   3   3      376.63      384.88     11.15 o 
   4   3   3      118.52      121.31      4.97 o 
   5   3   3      641.88      676.48     17.17 o 
   6   3   3     1095.20     1103.55     26.96 o 
   7   3   3      439.58      458.70     14.26 o 
   8   3   3        1.10        5.22      4.95 o 
   9   3   3       18.94       29.62      7.18 o 
  10   3   3        6.12       17.78      7.71 o 
  11   3   3       24.14       23.10     10.63 o 
 -12   4   3       14.47       -4.34     20.78 o 
 -11   4   3      120.59      115.74     15.22 o 
 -10   4   3       17.16       29.39     12.51 o 
  -9   4   3        7.03       20.60      8.12 o 
  -8   4   3       23.17       29.67      6.37 o 
  -7   4   3      612.68      602.08     21.67 o 
  -6   4   3      710.68      661.19     18.15 o 
  -5   4   3        0.74        6.17      3.19 o 
  -4   4   3       63.60       63.83      5.76 o 
  -3   4   3       85.99       98.83      4.22 o 
  -2   4   3      117.25      120.62      4.69 o 
  -1   4   3      791.50      908.75     18.69 o 
   0   4   3     1386.46     1520.05     27.75 o 
   1   4   3       22.85       26.53      2.89 o 
   2   4   3       94.05       99.07      4.95 o 
   3   4   3        0.41        7.09      4.15 o 
   4   4   3     1474.10     1473.97     31.90 o 
   5   4   3      182.51      168.42      8.55 o 
   6   4   3       30.82       24.92      4.91 o 
   7   4   3       40.88       55.62      7.76 o 
   8   4   3      355.41      374.03     26.19 o 
   9   4   3       59.58       90.36     10.72 o 
  10   4   3       29.92       31.58      8.82 o 
 -11   5   3        1.61       21.44     21.26 o 
 -10   5   3       66.59       84.62     10.07 o 
  -9   5   3       75.82       69.64      8.66 o 
  -8   5   3       34.67       32.05      7.16 o 
  -7   5   3       15.79       15.74      5.70 o 
  -6   5   3      128.54      127.97      9.08 o 
  -5   5   3      397.13      387.24     14.05 o 
  -4   5   3       50.07       44.81      7.09 o 
  -3   5   3        0.01        8.08      3.28 o 
  -2   5   3      774.13      767.93     30.58 o 
  -1   5   3        7.89        6.54      2.30 o 
   0   5   3        3.00        8.30      3.21 o 
   1   5   3      174.79      179.73      6.57 o 
   2   5   3     1219.63     1188.02     28.18 o 
   3   5   3        0.00       14.02      5.65 o 
   4   5   3      364.76      338.53     12.81 o 
   5   5   3        9.46       12.77      4.87 o 
   6   5   3       18.57       14.59      4.90 o 
   7   5   3      236.60      218.03     12.59 o 
   8   5   3       97.01       99.97     10.56 o 
   9   5   3       59.68       63.98      9.99 o 
  10   5   3       80.32       91.31     18.38 o 
 -10   6   3        4.06        7.71     22.58 o 
  -9   6   3        0.19       23.96      9.25 o 
  -8   6   3      188.61      196.13     11.72 o 
  -7   6   3      414.95      383.20     17.42 o 
  -6   6   3      475.56      487.67     19.38 o 
  -5   6   3       63.32       42.92      6.67 o 
  -4   6   3       26.46       35.68      8.03 o 
  -3   6   3      961.42      910.29     38.57 o 
  -2   6   3      208.78      216.76      9.53 o 
  -1   6   3        1.22        6.46      4.47 o 
   0   6   3      456.14      430.27     14.68 o 
   1   6   3       19.64       21.00      4.58 o 
   2   6   3       50.05       48.45      4.71 o 
   3   6   3       38.85       29.25      6.28 o 
   4   6   3      437.93      431.56     15.76 o 
   5   6   3      324.36      319.90     12.48 o 
   6   6   3      132.11      109.64      8.51 o 
   7   6   3        4.57        9.83      7.15 o 
   8   6   3      160.64      160.95     11.77 o 
   9   6   3       15.11        7.60     10.87 o 
  -9   7   3        9.10       85.52     30.77 o 
  -8   7   3       71.98       81.83     10.65 o 
  -7   7   3       25.38       36.01     12.61 o 
  -5   7   3      121.46      109.43     14.59 o 
  -4   7   3       14.67       13.63     10.66 o 
  -3   7   3        8.25       10.59      6.26 o 
  -2   7   3      871.44      836.27     28.49 o 
  -1   7   3     1241.21     1175.99     32.46 o 
   0   7   3        3.16        2.53      4.90 o 
   1   7   3       35.04       34.86      5.21 o 
   2   7   3      437.57      418.44     16.34 o 
   3   7   3      380.11      340.36     15.71 o 
   4   7   3      158.28      122.10      9.73 o 
   5   7   3       39.08       36.01      8.39 o 
   6   7   3      154.47      167.60     10.72 o 
   7   7   3      214.76      229.73     15.63 o 
   8   7   3       16.69       19.51     18.49 o 
  -7   8   3        7.10       -4.40     20.12 o 
  -6   8   3        6.85        8.58     10.41 o 
  -5   8   3        4.02       16.53     10.21 o 
  -4   8   3       82.36       74.46     14.58 o 
  -3   8   3       81.08       39.16     12.59 o 
  -2   8   3       28.73       27.83      7.66 o 
  -1   8   3        0.05        9.11      6.27 o 
   0   8   3        0.76        7.17      9.42 o 
   1   8   3      117.77      124.79     10.00 o 
   2   8   3        3.26       15.78     10.55 o 
   3   8   3      133.69      113.11      9.17 o 
   4   8   3       70.86       78.73      8.28 o 
   5   8   3        1.31        6.96      9.90 o 
   6   8   3       23.80       18.37     12.12 o 
   7   8   3       52.15       63.12     24.87 o 
  -4   9   3       23.49       51.85     21.98 o 
  -3   9   3       10.33       33.55     16.34 o 
  -2   9   3       18.60       46.02      9.17 o 
  -1   9   3        0.28        7.79      8.36 o 
   0   9   3       57.87       62.25     10.43 o 
   1   9   3        8.48       27.87     19.60 o 
   2   9   3        0.03        7.28     11.92 o 
   3   9   3       27.00       30.94     10.80 o 
   4   9   3      172.07      181.78     17.74 o 
 -12   0   4        3.36       74.37     31.74 o 
 -11   0   4       41.54        6.69     11.80 o 
 -10   0   4      633.30      642.48     30.52 o 
  -9   0   4      275.64      251.98     16.48 o 
  -8   0   4      176.05      154.14     12.07 o 
  -7   0   4       28.87       36.94      5.03 o 
  -6   0   4      567.59      600.02     20.26 o 
  -5   0   4       71.32       79.01     14.33 o 
  -4   0   4     2483.30     2566.82     70.50 o 
  -3   0   4     4237.11     4051.92     95.18 o 
  -2   0   4     3818.23     3597.88     96.59 o 
  -1   0   4       29.54       27.03      2.17 o 
   0   0   4     3263.40     3036.70     74.76 o 
   1   0   4     1640.89     1586.65     49.10 o 
   2   0   4    67782.58    74542.66   1785.51 o 
   3   0   4     5690.03     5802.20    155.16 o 
   4   0   4      854.73      882.22     29.89 o 
   5   0   4      824.89      823.55     26.05 o 
   6   0   4      227.20      229.32     10.75 o 
   7   0   4      366.48      376.10     15.78 o 
   8   0   4     2517.30     2590.99     84.59 o 
   9   0   4      656.09      662.98     37.20 o 
  10   0   4       30.06       16.32     10.29 o 
  11   0   4      953.54      987.12     52.50 o 
  12   0   4      121.38      130.73     19.23 o 
 -13   1   4        6.46       -3.73     17.95 o 
 -12   1   4        0.59       16.22      8.63 o 
 -11   1   4      316.02      342.54     26.47 o 
 -10   1   4       37.40       52.11      8.34 o 
  -9   1   4      516.97      496.58     17.49 o 
  -8   1   4      913.77      892.53     23.15 o 
  -7   1   4       22.81       32.48      5.59 o 
  -6   1   4      183.35      173.92      6.03 o 
  -5   1   4      601.80      612.78     14.07 o 
  -4   1   4     2886.89     2813.24     54.51 o 
  -3   1   4     2537.76     2356.55     47.95 o 
  -2   1   4      346.65      296.45      7.63 o 
  -1   1   4      873.12      871.57     17.56 o 
   0   1   4    17165.96    17113.47    304.74 o 
   1   1   4    29350.84    30448.93    541.20 o 
   2   1   4      260.79      264.54      7.79 o 
   3   1   4       43.81       57.00      3.16 o 
   4   1   4      536.94      546.32     12.80 o 
   5   1   4      195.18      203.59      6.73 o 
   6   1   4      312.86      309.75      9.71 o 
   7   1   4       34.86       33.06      4.39 o 
   8   1   4       18.34       11.09      4.82 o 
   9   1   4      190.59      190.48     10.77 o 
  10   1   4      217.86      207.95     13.76 o 
  11   1   4      162.26      148.99     13.06 o 
  12   1   4        2.01       27.47     12.11 o 
 -12   2   4       56.89       93.91     21.53 o 
 -11   2   4        1.37        7.48     10.94 o 
 -10   2   4      109.66      107.64     15.98 o 
  -9   2   4      964.94      966.34     27.52 o 
  -8   2   4       46.61       49.98      5.11 o 
  -7   2   4        7.67        7.39      3.32 o 
  -6   2   4     2653.03     2705.58     58.83 o 
  -5   2   4      343.46      355.14     10.63 o 
  -4   2   4      179.05      199.86      6.86 o 
  -3   2   4       22.61       18.34      1.92 o 
  -2   2   4      148.31      127.37      4.10 o 
  -1   2   4      148.51      153.38      6.37 o 
   0   2   4       71.04       71.93      2.85 o 
   1   2   4      642.23      615.94     13.28 o 
   2   2   4      374.67      381.45      9.15 o 
   3   2   4      147.30      147.41      5.30 o 
   4   2   4        0.16        0.87      2.34 o 
   5   2   4       19.67       17.55      2.86 o 
   6   2   4     1762.45     1857.42     38.48 o 
   7   2   4        0.32        3.84      4.00 o 
   8   2   4        0.26       10.80      4.94 o 
   9   2   4       20.39       23.00      7.41 o 
  10   2   4       24.16       14.12      8.75 o 
  11   2   4        2.76       18.53     12.95 o 
  12   2   4       49.12       85.82     27.16 o 
 -12   3   4       41.33       81.24     17.32 o 
 -11   3   4       45.88       40.77     10.81 o 
 -10   3   4       15.51       23.43      6.60 o 
  -9   3   4      164.93      158.36     10.06 o 
  -8   3   4       82.89       85.62      6.84 o 
  -7   3   4      432.91      437.58     14.89 o 
  -6   3   4      172.58      170.48      7.41 o 
  -5   3   4      328.49      349.96     10.74 o 
  -4   3   4       93.45       92.98      4.71 o 
  -3   3   4     1765.44     1810.22     36.15 o 
  -2   3   4     2588.71     2579.97     53.10 o 
  -1   3   4     1807.76     1874.65     35.48 o 
   0   3   4      348.88      347.44      8.22 o 
   1   3   4     1996.62     2122.74     39.80 o 
   2   3   4      219.07      203.66      5.69 o 
   3   3   4      213.78      202.02      6.24 o 
   4   3   4     1208.83     1276.90     26.93 o 
   5   3   4      578.47      566.38     14.02 o 
   6   3   4       53.48       59.51      8.14 o 
   7   3   4       19.87       23.10      5.39 o 
   8   3   4      108.61      109.36      8.51 o 
   9   3   4        1.08        5.03      9.62 o 
  10   3   4       50.24       67.98      9.65 o 
  11   3   4       18.66       14.77      9.31 o 
 -12   4   4       50.08       81.37     27.89 o 
 -11   4   4        1.02        8.97      9.15 o 
 -10   4   4       31.16       54.20     17.28 o 
  -9   4   4       58.80       72.00     12.49 o 
  -8   4   4        9.15       13.37      5.79 o 
  -7   4   4       92.50       85.25      7.27 o 
  -6   4   4      400.22      414.25     14.20 o 
  -5   4   4      660.01      649.32     17.47 o 
  -4   4   4      382.02      355.81     10.89 o 
  -3   4   4      783.15      837.75     18.60 o 
  -2   4   4        2.57        4.35      2.29 o 
  -1   4   4      225.48      257.85      7.02 o 
   0   4   4       29.47       26.17      2.28 o 
   1   4   4      173.58      198.01      6.75 o 
   2   4   4      724.70      799.61     19.72 o 
   3   4   4        0.27        2.50      3.01 o 
   4   4   4        0.47        3.51      4.09 o 
   5   4   4      176.04      171.51      8.67 o 
   6   4   4      800.19      791.33     23.73 o 
   7   4   4       89.74      101.07     12.34 o 
   8   4   4      299.82      307.47     14.69 o 
   9   4   4       48.92       57.35      8.75 o 
  10   4   4      491.24      476.75     22.99 o 
  11   4   4      286.87      301.29     35.79 o 
 -11   5   4        0.07       53.23     19.69 o 
 -10   5   4       53.44       77.59     16.50 o 
  -9   5   4       18.22       27.04     10.01 o 
  -8   5   4        7.86        8.13      5.99 o 
  -7   5   4     1440.05     1428.76     42.85 o 
  -6   5   4       63.55       59.49      7.14 o 
  -5   5   4      122.73      105.63      9.38 o 
  -4   5   4        0.74       10.67      5.53 o 
  -3   5   4        0.20        7.82      3.46 o 
  -2   5   4        0.07        4.71      4.35 o 
  -1   5   4       39.27       32.67      3.76 o 
   0   5   4      232.55      259.48      8.72 o 
   1   5   4        1.33        4.20      2.87 o 
   2   5   4       74.00       70.57      4.89 o 
   3   5   4      390.16      393.28     12.27 o 
   4   5   4       32.01       40.68      5.16 o 
   5   5   4      227.81      221.08     10.44 o 
   6   5   4      253.29      244.15     11.44 o 
   7   5   4        1.79        7.91      6.40 o 
   8   5   4      220.27      227.92     13.03 o 
   9   5   4        0.92       15.61     11.28 o 
  10   5   4      105.81      105.77     23.61 o 
 -10   6   4       23.91       65.58     14.35 o 
  -9   6   4       37.76       41.04      9.30 o 
  -8   6   4        8.83       23.54      8.00 o 
  -7   6   4        7.13       16.49      6.56 o 
  -6   6   4        1.95       24.57      6.98 o 
  -5   6   4      183.48      174.82     10.61 o 
  -4   6   4       14.26        9.76      6.11 o 
  -3   6   4      871.79      883.14     28.94 o 
  -2   6   4        2.94        5.94      4.22 o 
  -1   6   4      464.29      496.80     16.23 o 
   0   6   4       51.15       51.61      5.16 o 
   1   6   4      467.85      447.73     12.49 o 
   2   6   4      198.02      189.53      7.88 o 
   3   6   4       34.37       27.36      4.85 o 
   4   6   4      540.02      547.48     17.25 o 
   5   6   4       48.27       40.56      6.08 o 
   6   6   4       58.71       66.87      7.32 o 
   7   6   4        1.45        1.73      6.09 o 
   8   6   4       17.08        8.68      7.64 o 
  -9   7   4       68.27       76.19     28.67 o 
  -8   7   4        0.52       21.23     13.60 o 
  -7   7   4        0.15       17.68     19.99 o 
  -6   7   4       28.81       48.68      9.85 o 
  -5   7   4        1.16        7.63      9.61 o 
  -4   7   4        5.54       12.72      7.16 o 
  -3   7   4      150.93      147.10     13.12 o 
  -2   7   4      129.76      124.14      9.20 o 
  -1   7   4      186.55      168.59      9.04 o 
   0   7   4       12.00       11.77      5.50 o 
   1   7   4       22.64       30.33      7.77 o 
   2   7   4      171.32      159.95     11.44 o 
   3   7   4        4.01        4.03      6.94 o 
   4   7   4       65.16       77.76      8.45 o 
   5   7   4      169.27      154.66      9.33 o 
   6   7   4        2.35        3.36      8.80 o 
   7   7   4       27.84       38.05      8.64 o 
   8   7   4      113.86      114.81     32.19 o 
  -7   8   4       53.38       72.58     26.92 o 
  -6   8   4       19.70       34.25     15.61 o 
  -5   8   4        1.12        6.89      9.33 o 
  -4   8   4        5.62        4.44     11.38 o 
  -3   8   4        0.38        8.31      7.51 o 
  -2   8   4       16.74        7.56      7.23 o 
  -1   8   4        4.37       24.63      8.02 o 
   0   8   4        0.09       13.41      7.46 o 
   1   8   4       69.63       85.93      8.68 o 
   2   8   4        0.40        7.93      7.76 o 
   4   8   4       44.74       57.43      7.97 o 
   5   8   4       22.85       18.21      7.24 o 
   6   8   4       26.26       27.73     11.53 o 
  -4   9   4        8.32       29.39     22.04 o 
  -3   9   4        0.10       13.54      9.97 o 
  -2   9   4        0.00        3.26      8.33 o 
  -1   9   4        1.53       31.98      9.50 o 
   0   9   4       12.58       33.56     31.53 o 
   1   9   4        7.94       13.07     10.55 o 
   2   9   4        0.24       13.21      9.62 o 
   3   9   4       42.38       56.80     13.64 o 
   4   9   4       22.16       25.86     12.48 o 
 -13   1   5       18.09       18.21     14.29 o 
 -12   1   5       19.41       28.13      9.51 o 
 -11   1   5      203.39      203.28     14.80 o 
 -10   1   5      244.91      251.49     17.59 o 
  -9   1   5      146.57      147.48     10.31 o 
  -8   1   5      678.95      667.12     18.50 o 
  -7   1   5      149.22      126.37      6.42 o 
  -6   1   5      685.73      693.92     16.81 o 
  -5   1   5     2916.15     2993.26     55.51 o 
  -4   1   5       96.61      131.88      4.27 o 
  -3   1   5        3.61        3.75      1.76 o 
  -2   1   5     2273.42     2202.51     45.26 o 
  -1   1   5      353.71      321.02      7.63 o 
   0   1   5      697.89      715.63     14.29 o 
   1   1   5    18957.56    19057.97    339.69 o 
   2   1   5     2468.70     2358.44     45.82 o 
   3   1   5      169.00      164.01      5.47 o 
   4   1   5       92.34      113.18      5.47 o 
   5   1   5      326.66      369.28     10.03 o 
   6   1   5        0.11        8.46      4.47 o 
   7   1   5      272.34      283.56     10.78 o 
   8   1   5        0.05       10.48      5.75 o 
   9   1   5      294.69      291.28     13.64 o 
  10   1   5       24.90       33.79      8.13 o 
  11   1   5       28.44       21.35      8.88 o 
  12   1   5        5.06        1.99      9.92 o 
 -12   2   5       81.03       71.25     11.99 o 
 -11   2   5       20.68       16.39     10.11 o 
 -10   2   5      570.75      526.33     20.93 o 
  -9   2   5     2101.74     2096.78     52.23 o 
  -8   2   5      401.99      383.33     13.97 o 
  -7   2   5       13.13        7.77      3.42 o 
  -6   2   5      890.85      897.42     24.04 o 
  -5   2   5       19.56       15.90      2.59 o 
  -4   2   5     1250.39     1328.08     27.17 o 
  -3   2   5      501.08      560.01     12.57 o 
  -2   2   5      219.11      223.31      6.06 o 
  -1   2   5      422.52      470.56     10.21 o 
   0   2   5     1676.11     1597.24     30.24 o 
   1   2   5      110.00      105.95      3.67 o 
   2   2   5     1635.38     1614.43     28.88 o 
   3   2   5      727.89      752.63     17.89 o 
   4   2   5       10.89       14.97      2.42 o 
   5   2   5      225.03      224.43      7.39 o 
   6   2   5        0.25        9.31      4.88 o 
   7   2   5        7.52        8.49      5.37 o 
   8   2   5      107.44       89.90      7.69 o 
   9   2   5       24.61       20.91      6.39 o 
  10   2   5       18.90       24.23      7.81 o 
  11   2   5       15.90       20.15     10.77 o 
 -11   3   5       23.39       20.04     10.18 o 
 -10   3   5       32.19       35.11     11.16 o 
  -9   3   5      165.06      143.46      9.02 o 
  -8   3   5      215.27      220.84     10.59 o 
  -7   3   5        5.16        7.04      3.59 o 
  -6   3   5       90.42       93.56      5.57 o 
  -5   3   5        0.50        3.66      3.77 o 
  -4   3   5      227.11      210.37      6.23 o 
  -3   3   5        2.57        7.87      2.69 o 
  -2   3   5      117.49       92.61      4.57 o 
  -1   3   5       38.12       37.12      2.40 o 
   0   3   5      388.17      374.39      9.30 o 
   1   3   5      379.30      390.82      9.58 o 
   2   3   5      175.07      183.09      5.70 o 
   3   3   5     1819.45     1880.46     37.93 o 
   4   3   5       99.06      105.97      4.76 o 
   5   3   5        9.36       10.01      3.22 o 
   6   3   5       15.06       26.50      6.99 o 
   7   3   5        1.36        5.65      7.96 o 
   8   3   5      177.80      176.13     12.10 o 
   9   3   5      889.43      895.72     39.31 o 
  10   3   5       96.69       84.13     10.44 o 
  11   3   5       25.07       20.55      9.85 o 
 -12   4   5       22.56       37.69     31.38 o 
 -11   4   5        2.36        7.75      9.49 o 
 -10   4   5        0.01       30.46     13.88 o 
  -9   4   5      210.71      209.71     12.59 o 
  -8   4   5       45.21       36.68      9.87 o 
  -7   4   5        6.06       16.69      7.59 o 
  -6   4   5      851.15      858.18     24.24 o 
  -5   4   5       74.26       84.41      5.92 o 
  -4   4   5      116.96      116.75      6.03 o 
  -3   4   5       47.57       30.64      2.91 o 
  -2   4   5      155.74      163.66      5.74 o 
  -1   4   5      534.20      555.71     16.19 o 
   0   4   5      147.92      168.69      5.36 o 
   1   4   5      106.02       97.02      5.34 o 
   2   4   5     1669.17     1690.37     37.87 o 
   3   4   5      162.44      176.36      7.73 o 
   4   4   5      189.89      196.74      8.56 o 
   5   4   5       27.21       36.43      4.87 o 
   6   4   5        8.57       11.70      4.45 o 
   7   4   5        0.20        9.49      8.74 o 
   8   4   5      228.83      235.62     14.60 o 
   9   4   5        0.55       12.45      9.68 o 
  10   4   5      229.16      232.90     16.13 o 
  11   4   5        0.06       -2.35     20.42 o 
 -11   5   5        1.81       10.45      9.88 o 
 -10   5   5       73.98      100.80     15.15 o 
  -9   5   5       77.97      110.96     19.99 o 
  -8   5   5      586.71      578.72     23.42 o 
  -7   5   5      346.76      322.07     15.09 o 
  -6   5   5        9.74       11.46      6.17 o 
  -5   5   5     1080.48     1076.69     32.96 o 
  -4   5   5       23.83       23.80      5.01 o 
  -3   5   5       60.00       57.40      5.30 o 
  -2   5   5      606.56      629.49     15.22 o 
  -1   5   5       12.54       10.80      2.71 o 
   0   5   5      833.45      862.63     20.39 o 
   1   5   5       83.88       81.69      5.09 o 
   2   5   5      816.80      791.75     19.43 o 
   3   5   5       54.68       64.26      4.19 o 
   4   5   5       76.39       80.73      6.40 o 
   5   5   5      409.28      425.16     15.52 o 
   6   5   5       76.48       75.25      7.27 o 
   7   5   5      135.01      127.44      9.69 o 
   8   5   5        1.09        4.46      6.64 o 
   9   5   5       18.40       28.73     10.59 o 
  10   5   5        2.00       -1.78     12.92 o 
 -10   6   5       12.25       16.50     14.81 o 
  -9   6   5       14.17       10.18      7.53 o 
  -8   6   5       29.69       35.47      8.61 o 
  -7   6   5      324.06      326.12     15.93 o 
  -6   6   5      715.83      683.17     24.59 o 
  -5   6   5       48.41       39.05      7.39 o 
  -4   6   5      781.91      730.16     28.92 o 
  -3   6   5        5.89       10.33      5.73 o 
  -2   6   5        5.32        3.75      6.04 o 
  -1   6   5       16.76       17.99      4.33 o 
   0   6   5      240.81      216.45      8.12 o 
   1   6   5        0.21        0.92      3.77 o 
   2   6   5        7.03        5.11      3.71 o 
   3   6   5      116.73      109.80      7.02 o 
   4   6   5      139.77      130.39      7.66 o 
   5   6   5      604.83      614.05     23.05 o 
   6   6   5        4.10       14.34      8.16 o 
   7   6   5       22.40       19.90      8.36 o 
   8   6   5      166.84      172.23     13.44 o 
   9   6   5        8.74        8.43     18.43 o 
  -8   7   5        0.10        5.96     20.42 o 
  -7   7   5       27.22       26.97     12.25 o 
  -6   7   5      420.67      452.24     25.64 o 
  -5   7   5        0.82        3.54      7.45 o 
  -4   7   5       13.68       21.29      7.46 o 
  -3   7   5      621.58      608.61     26.08 o 
  -2   7   5       10.60        4.93      6.44 o 
  -1   7   5       50.41       55.97      8.42 o 
   0   7   5      232.04      232.88     10.77 o 
   1   7   5       24.54        9.70      4.89 o 
   2   7   5        0.65        6.90      6.89 o 
   3   7   5        0.90       11.65      8.03 o 
   4   7   5        0.45       16.23      5.59 o 
   5   7   5       43.23       45.79      7.22 o 
   6   7   5      115.11      121.86     10.53 o 
   7   7   5        2.38       25.92      9.39 o 
   8   7   5       42.97       18.97     18.13 o 
  -6   8   5       44.73       63.99     11.29 o 
  -5   8   5       27.44       38.19     18.81 o 
  -4   8   5       66.68       86.04     10.94 o 
  -3   8   5       52.56       46.72      8.95 o 
  -2   8   5      251.52      273.68     16.48 o 
  -1   8   5      350.03      353.66     18.80 o 
   0   8   5       59.82       51.05      8.65 o 
   1   8   5      243.10      240.44     13.61 o 
   2   8   5        0.37       16.68     13.91 o 
   3   8   5       37.91       55.24      8.40 o 
   4   8   5       77.04       72.41      8.89 o 
   5   8   5      136.83      153.56     12.60 o 
   6   8   5       23.87        9.27     10.74 o 
  -4   9   5       16.61       21.68     16.74 o 
  -3   9   5       32.41       39.81     15.96 o 
  -2   9   5       24.36       17.92     13.27 o 
  -1   9   5       46.17       51.49      9.95 o 
   0   9   5        9.02        7.17     11.07 o 
   1   9   5       56.20       68.79     13.63 o 
   2   9   5        3.78       36.23     13.06 o 
   3   9   5       41.11       42.53     11.38 o 
   4   9   5       12.83       12.22     14.75 o 
 -13   0   6       63.14       93.29     28.49 o 
 -12   0   6        0.49       23.79     13.18 o 
 -11   0   6        0.02       -5.18     16.98 o 
  -9   0   6        3.48        3.73      9.82 o 
  -8   0   6      606.89      592.00     26.84 o 
  -7   0   6       22.80       27.48      4.64 o 
  -6   0   6      567.56      540.67     18.75 o 
  -5   0   6      199.19      220.54      9.51 o 
  -4   0   6      161.82      207.97      9.96 o 
  -3   0   6     2364.85     2289.55     63.04 o 
  -2   0   6       72.02       58.71      5.69 o 
  -1   0   6      189.02      185.27      7.42 o 
   0   0   6      191.27      193.18      8.09 o 
   1   0   6     4370.29     4425.08    109.06 o 
   2   0   6     3006.71     2874.71     88.47 o 
   3   0   6     2436.38     2380.03     59.60 o 
   4   0   6     4192.86     4230.82    115.28 o 
   5   0   6     1325.27     1352.36     40.40 o 
   6   0   6      146.45      155.52     10.78 o 
   7   0   6      240.99      223.08     13.74 o 
   8   0   6      174.80      187.17     13.13 o 
   9   0   6       66.48       64.79     12.11 o 
  10   0   6      136.44      154.73     19.06 o 
  11   0   6      264.91      296.39     31.18 o 
  12   0   6       55.23       76.61     22.22 o 
 -13   1   6       16.00       60.74     19.58 o 
 -12   1   6       22.49       30.95      9.59 o 
 -11   1   6       38.94       23.96      8.46 o 
 -10   1   6      144.85      135.89     11.57 o 
  -9   1   6      365.73      377.88     16.35 o 
  -8   1   6        0.88        8.88      7.71 o 
  -7   1   6      179.00      182.31      7.72 o 
  -6   1   6      289.34      260.70      7.85 o 
  -5   1   6     4204.99     4405.95     84.69 o 
  -4   1   6       30.12       38.62      3.44 o 
  -3   1   6      554.11      547.65     12.24 o 
  -2   1   6     1218.22     1206.99     25.98 o 
  -1   1   6     1230.62     1218.99     24.49 o 
   0   1   6        2.14        1.39      2.78 o 
   1   1   6     4725.90     4556.09     82.70 o 
   2   1   6      744.68      731.62     16.97 o 
   3   1   6      474.77      474.35     11.28 o 
   4   1   6      109.81      122.23      4.77 o 
   5   1   6      153.88      153.77      6.08 o 
   6   1   6       48.26       50.36      4.28 o 
   7   1   6        0.45        6.67      5.28 o 
   8   1   6       41.54       37.93      6.44 o 
   9   1   6       69.66       76.28      8.39 o 
  10   1   6       53.24       19.53      9.88 o 
  11   1   6        0.01        7.38     11.30 o 
 -12   2   6        3.78       31.43     10.78 o 
 -11   2   6       29.41       37.94      8.98 o 
 -10   2   6        0.21        5.49      6.11 o 
  -9   2   6       41.22       47.35      6.08 o 
  -8   2   6       17.49       19.88      4.73 o 
  -7   2   6      286.76      275.40     10.94 o 
  -6   2   6        0.48        7.56      3.09 o 
  -5   2   6        0.47        9.28      2.40 o 
  -4   2   6     1600.65     1786.42     35.81 o 
  -3   2   6      852.57      942.99     18.58 o 
  -2   2   6      309.71      299.70      7.67 o 
  -1   2   6      790.19      762.03     15.62 o 
   0   2   6        1.54        0.46      1.60 o 
   1   2   6      459.48      436.19      9.84 o 
   2   2   6     2438.99     2441.32     45.70 o 
   3   2   6        5.29       11.69      2.25 o 
   4   2   6      306.55      331.46      9.17 o 
   5   2   6      125.24      121.06      5.61 o 
   6   2   6       22.06       23.98      4.32 o 
   7   2   6      236.70      232.01     11.27 o 
   8   2   6      164.62      160.79     10.61 o 
   9   2   6       23.16       20.12      6.62 o 
  10   2   6       10.47        9.38      7.99 o 
  11   2   6       30.80       41.21     12.65 o 
 -12   3   6        3.12       73.05     26.98 o 
 -11   3   6        1.27        4.67     12.20 o 
 -10   3   6       59.94       64.18      7.98 o 
  -9   3   6       58.51       69.19      7.35 o 
  -8   3   6      980.71      955.07     27.26 o 
  -7   3   6       73.46       64.15      6.59 o 
  -6   3   6      119.22      119.03      7.69 o 
  -5   3   6      241.17      233.24      8.32 o 
  -4   3   6      397.51      392.96     10.49 o 
  -3   3   6      306.03      330.67      8.73 o 
  -2   3   6     2044.76     2152.63     39.83 o 
  -1   3   6      576.70      598.06     14.01 o 
   0   3   6        3.63        7.89      1.92 o 
   1   3   6        1.93        1.89      3.74 o 
   2   3   6      366.94      384.79      9.40 o 
   3   3   6     2518.97     2595.02     49.02 o 
   4   3   6       31.61       35.85      4.00 o 
   5   3   6       92.05       93.77      4.91 o 
   6   3   6       48.57       55.20      6.22 o 
   7   3   6      181.23      189.89     15.08 o 
   8   3   6        0.68       11.63      7.78 o 
   9   3   6       21.09       21.59     10.73 o 
  10   3   6       42.95       48.59     14.00 o 
  11   3   6        2.53        3.93     12.95 o 
 -12   4   6       12.23       26.53     18.10 o 
 -11   4   6      108.31      111.37     12.72 o 
 -10   4   6      112.00      119.49     18.87 o 
  -9   4   6       29.02       34.16      7.02 o 
  -8   4   6        5.44        7.58      6.22 o 
  -7   4   6       15.54        6.01      5.16 o 
  -6   4   6       36.79       41.82      5.13 o 
  -5   4   6      472.04      473.64     15.29 o 
  -4   4   6        6.19       14.54      3.96 o 
  -3   4   6       80.26       77.01      4.62 o 
  -2   4   6      430.00      477.82     11.94 o 
  -1   4   6        1.37        8.69      2.23 o 
   0   4   6      710.37      756.49     16.37 o 
   1   4   6      215.07      213.21      7.71 o 
   2   4   6       84.38       79.52      4.82 o 
   3   4   6      222.59      232.55      8.55 o 
   4   4   6       26.68       25.52      3.73 o 
   5   4   6      544.53      577.37     20.55 o 
   6   4   6        0.17        3.20      6.26 o 
   7   4   6      365.88      351.89     17.52 o 
   8   4   6       29.54       22.45     10.21 o 
   9   4   6       94.20       85.65     10.57 o 
  10   4   6      138.25      142.41     13.46 o 
 -11   5   6       47.22       66.87     25.48 o 
 -10   5   6       18.64       15.31      8.66 o 
  -9   5   6      193.45      206.98     13.47 o 
  -8   5   6       57.06       54.02      7.92 o 
  -7   5   6      533.94      523.09     23.75 o 
  -6   5   6      381.02      384.35     16.33 o 
  -5   5   6     1958.47     1876.06     52.41 o 
  -4   5   6        1.12       12.20      4.57 o 
  -3   5   6      506.94      496.64     14.29 o 
  -2   5   6      125.83      132.19      5.79 o 
  -1   5   6      127.62      120.31      7.42 o 
   0   5   6      124.60      130.62      5.88 o 
   1   5   6      253.86      264.74      8.30 o 
   2   5   6       34.46       29.98      3.62 o 
   3   5   6      115.34      121.94      6.20 o 
   4   5   6       51.87       49.73      5.45 o 
   5   5   6      135.01      139.20      8.51 o 
   6   5   6      290.69      311.25     14.56 o 
   7   5   6       34.16       24.76      7.53 o 
   8   5   6        0.25        6.94      8.04 o 
   9   5   6        1.86       15.10     11.54 o 
  10   5   6       11.53       29.81     21.20 o 
 -10   6   6        6.94        9.67     14.94 o 
  -9   6   6        8.99       26.12     11.10 o 
  -8   6   6        6.32       30.90      8.74 o 
  -7   6   6       71.74       96.63      9.21 o 
  -6   6   6       60.89       58.13      7.67 o 
  -5   6   6        6.99       18.96      7.00 o 
  -4   6   6        1.98        7.33     11.56 o 
  -3   6   6       13.08        4.63      5.15 o 
  -2   6   6       98.00       83.37      8.41 o 
  -1   6   6      967.61      936.61     28.84 o 
   0   6   6        9.31        7.12      3.65 o 
   1   6   6       57.95       73.10      6.99 o 
   2   6   6       93.46       98.98      6.19 o 
   3   6   6      119.29      112.66      6.58 o 
   4   6   6      157.18      153.91      9.00 o 
   5   6   6      235.14      242.85     14.50 o 
   6   6   6       29.90       37.71      7.09 o 
   7   6   6       94.41       88.07     10.59 o 
   8   6   6       60.65       58.79      9.79 o 
   9   6   6       13.24        7.89     20.54 o 
  -8   7   6        1.73       11.53     20.09 o 
  -7   7   6        6.00       20.96     19.63 o 
  -6   7   6        2.84       39.54     13.23 o 
  -5   7   6      171.45      168.31     16.25 o 
  -4   7   6       89.47       79.06     12.73 o 
  -3   7   6      108.04       98.47     10.21 o 
  -2   7   6      141.84      119.46     15.67 o 
  -1   7   6      212.54      235.61     14.18 o 
   0   7   6        1.83       11.86      5.83 o 
   1   7   6       14.13        2.46      5.11 o 
   2   7   6       16.46       21.55      6.99 o 
   3   7   6      144.65      147.22      9.61 o 
   4   7   6        0.76       16.10      7.75 o 
   5   7   6       10.10       14.44      7.89 o 
   6   7   6      123.25      154.98     11.97 o 
   7   7   6       56.16       61.24     10.15 o 
   8   7   6       11.94       37.10     22.52 o 
  -6   8   6       82.93      109.63     23.86 o 
  -5   8   6        1.01       21.76     10.73 o 
  -4   8   6       34.80       25.53      9.84 o 
  -3   8   6       15.86        7.67      9.25 o 
  -2   8   6      317.94      314.40     17.96 o 
  -1   8   6      276.87      253.41     15.78 o 
   0   8   6      169.64      175.44     12.69 o 
   1   8   6      198.26      199.39     15.72 o 
   2   8   6      190.16      200.14     12.65 o 
   3   8   6       26.43       21.77      7.01 o 
   4   8   6      129.27      132.24     13.18 o 
   5   8   6       34.73       27.61     11.28 o 
   6   8   6        0.63        7.29     13.70 o 
  -3   9   6       50.35       53.06     20.48 o 
  -2   9   6        7.95        0.12     11.33 o 
  -1   9   6       29.44       31.02      8.77 o 
   0   9   6      102.75       96.90     14.98 o 
   1   9   6       35.94       36.68     11.23 o 
   2   9   6        8.21       35.33     10.62 o 
   3   9   6       46.34       45.45     10.28 o 
 -13   1   7        2.07        6.02     20.24 o 
 -12   1   7        7.06       26.64     10.85 o 
 -11   1   7       35.73       42.90     10.84 o 
 -10   1   7      228.69      213.81     15.79 o 
  -9   1   7       60.84       62.61      7.32 o 
  -8   1   7        0.31       18.80     10.69 o 
  -7   1   7       31.67       40.46      6.87 o 
  -6   1   7        2.93        6.45      2.54 o 
  -5   1   7      884.62      933.40     18.79 o 
  -4   1   7      385.24      377.65     10.59 o 
  -3   1   7     1088.84     1154.49     25.43 o 
  -2   1   7       33.42       30.90      1.66 o 
  -1   1   7       18.53       20.93      2.14 o 
   0   1   7     5330.41     5213.68     94.60 o 
   1   1   7      119.74      103.12      3.44 o 
   2   1   7     1949.19     2018.00     35.91 o 
   3   1   7      758.72      741.90     16.07 o 
   4   1   7      122.28      120.20      5.27 o 
   5   1   7      279.29      281.33      9.25 o 
   6   1   7      281.48      278.58     10.69 o 
   7   1   7        1.00       12.89      5.08 o 
   8   1   7       12.86       14.29      6.05 o 
   9   1   7       12.20       17.92      7.25 o 
  10   1   7      250.14      289.21     17.33 o 
  11   1   7        9.24        6.31     10.34 o 
 -12   2   7       20.29       14.33     11.40 o 
 -11   2   7        7.54       15.28      8.81 o 
 -10   2   7      131.80      145.78     12.13 o 
  -9   2   7      509.10      483.37     16.89 o 
  -8   2   7       31.44       25.74      7.36 o 
  -7   2   7        2.56       -1.75      7.77 o 
  -6   2   7        1.48        3.95      3.37 o 
  -5   2   7      637.96      675.47     15.50 o 
  -4   2   7       31.82       31.35      3.73 o 
  -3   2   7       65.66       66.33      3.78 o 
  -2   2   7      203.33      210.69      6.15 o 
  -1   2   7       19.64       25.61      2.20 o 
   0   2   7       14.38       10.58      1.93 o 
   1   2   7      298.04      278.34      6.64 o 
   2   2   7      176.49      156.21      5.24 o 
   3   2   7      247.83      235.92      7.14 o 
   4   2   7      262.84      273.74      8.70 o 
   5   2   7      142.00      142.83      6.89 o 
   6   2   7        7.66       13.92      3.87 o 
   7   2   7       49.18       44.08      7.13 o 
   8   2   7        5.16        6.94      5.63 o 
   9   2   7        1.03       16.45      8.24 o 
  10   2   7      136.14      142.86     12.81 o 
  11   2   7      124.35      129.56     19.65 o 
 -12   3   7       23.80       42.31     19.75 o 
 -11   3   7      179.74      165.76     14.00 o 
 -10   3   7      144.65      162.10     25.11 o 
  -9   3   7        0.00       12.42      6.35 o 
  -8   3   7     1047.05     1023.87     28.85 o 
  -7   3   7        3.50       14.30      4.70 o 
  -6   3   7       60.22       75.89      6.54 o 
  -5   3   7       51.23       41.59      4.48 o 
  -4   3   7      273.24      272.64      7.73 o 
  -3   3   7       25.73       23.79      3.49 o 
  -2   3   7      157.72      181.49      5.91 o 
  -1   3   7      322.82      358.82      9.21 o 
   0   3   7      260.40      278.17      7.49 o 
   1   3   7     1464.66     1565.04     28.88 o 
   2   3   7        0.64        4.12      3.21 o 
   3   3   7       49.79       56.02      3.60 o 
   4   3   7      450.44      458.12     12.01 o 
   5   3   7        2.52        7.36      3.74 o 
   6   3   7      120.02      110.29     12.88 o 
   7   3   7        0.84        0.70      7.71 o 
   8   3   7       12.81       21.06      7.29 o 
   9   3   7      514.12      531.63     24.08 o 
  10   3   7        2.91       24.22     12.96 o 
  11   3   7       69.61       53.47     17.44 o 
 -11   4   7        0.26       13.16      7.84 o 
 -10   4   7        4.30        5.76      7.45 o 
  -9   4   7       10.24       26.70     10.28 o 
  -8   4   7       14.08       16.28     11.81 o 
  -7   4   7      178.91      168.84     10.49 o 
  -6   4   7      222.09      191.59     10.46 o 
  -5   4   7       12.07       19.55      4.35 o 
  -4   4   7     1086.52     1084.18     31.73 o 
  -3   4   7       16.48       20.22      2.87 o 
  -2   4   7       36.34       25.61      3.99 o 
  -1   4   7      237.68      253.51      7.19 o 
   0   4   7       70.42       76.19      3.79 o 
   1   4   7      628.58      686.75     16.92 o 
   2   4   7      107.52      115.89      5.85 o 
   3   4   7       33.25       30.46      3.61 o 
   4   4   7       13.75       13.89      3.71 o 
   5   4   7        1.61        7.00      5.37 o 
   6   4   7       66.19       75.15      7.42 o 
   7   4   7       38.74       28.48      9.08 o 
   8   4   7        0.61        3.97      7.39 o 
   9   4   7       48.09       36.22      9.24 o 
  10   4   7      134.62      166.12     19.28 o 
 -11   5   7       40.73       65.95     15.52 o 
 -10   5   7        7.26       16.39     11.11 o 
  -9   5   7       10.27       21.51      7.64 o 
  -8   5   7       86.87      102.91      9.51 o 
  -7   5   7      232.78      228.86     14.08 o 
  -6   5   7      694.70      690.21     24.18 o 
  -5   5   7       66.54       64.33      7.20 o 
  -4   5   7        2.06       -0.27      4.61 o 
  -3   5   7      225.28      228.45      9.49 o 
  -2   5   7      311.22      304.24     10.05 o 
  -1   5   7      100.46       92.90      5.36 o 
   0   5   7        1.29        7.09      2.98 o 
   1   5   7       15.52       16.06      3.28 o 
   2   5   7      211.77      214.62      8.64 o 
   3   5   7      157.16      160.83     11.09 o 
   4   5   7      240.83      231.04     10.57 o 
   5   5   7      449.97      426.13     17.15 o 
   6   5   7       35.04       28.92      8.39 o 
   7   5   7       95.92       88.29     10.09 o 
   8   5   7        4.73       12.45      7.86 o 
   9   5   7       48.01       43.34      9.97 o 
 -10   6   7        5.37       22.10     17.53 o 
  -9   6   7        5.67       21.34      8.49 o 
  -8   6   7       43.25       39.29     15.68 o 
  -7   6   7       18.63       16.74      7.77 o 
  -6   6   7       93.42       80.80      9.75 o 
  -5   6   7       25.39       24.78      7.19 o 
  -4   6   7       65.75       62.54      8.31 o 
  -3   6   7        1.86       11.26      7.36 o 
  -2   6   7       61.55       64.19      7.82 o 
  -1   6   7     1750.44     1668.47     41.10 o 
   0   6   7      434.49      436.69     12.97 o 
   1   6   7       47.30       37.87      4.11 o 
   2   6   7      509.32      511.27     14.74 o 
   3   6   7       51.08       40.56      4.98 o 
   4   6   7       14.09       17.38      4.89 o 
   5   6   7      242.48      247.42     13.09 o 
   6   6   7        0.07       16.07      7.35 o 
   7   6   7      133.63      153.22     13.01 o 
   8   6   7        0.32        9.51     10.35 o 
  -8   7   7       45.58       51.49     16.04 o 
  -7   7   7        0.58       14.55     10.24 o 
  -6   7   7        3.31       22.36     10.22 o 
  -5   7   7       93.93      100.04     13.50 o 
  -4   7   7       55.82       76.22     16.57 o 
  -3   7   7       63.12       67.44      8.96 o 
  -2   7   7      175.85      175.89     12.65 o 
  -1   7   7        4.39        2.10      7.09 o 
   0   7   7       44.32       47.32      8.01 o 
   1   7   7      230.59      215.74     10.70 o 
   2   7   7       12.28       14.75      4.59 o 
   3   7   7       85.33       79.95      8.64 o 
   4   7   7        2.76       15.21      6.64 o 
   5   7   7      126.93      125.73      9.47 o 
   6   7   7       90.31       78.70      9.43 o 
   7   7   7       64.46       46.60     11.97 o 
  -6   8   7        9.30        3.31     20.84 o 
  -5   8   7       22.54       20.96      9.20 o 
  -4   8   7       58.63       59.08     13.11 o 
  -3   8   7        1.41        5.35     10.25 o 
  -2   8   7        0.12        3.67     15.30 o 
  -1   8   7      610.74      576.93     25.77 o 
   0   8   7       38.19       47.88      8.80 o 
   1   8   7        0.19        8.79      8.40 o 
   2   8   7       71.47       77.48     10.29 o 
   3   8   7        1.42        9.60      8.57 o 
   4   8   7        0.82       20.57      8.54 o 
   5   8   7       70.64       76.59     11.42 o 
  -3   9   7      258.37      209.65     28.74 o 
  -2   9   7       59.03       38.12     20.54 o 
  -1   9   7       48.49       74.22     12.72 o 
   0   9   7        0.39       72.99     23.85 o 
   2   9   7        0.45       14.70     21.74 o 
   3   9   7        0.32       -4.76     15.12 o 
 -13   0   8       22.03      118.16     32.58 o 
 -12   0   8        3.48       56.88     33.67 o 
 -11   0   8       26.90       29.47     28.31 o 
 -10   0   8      227.96      191.76     19.38 o 
  -9   0   8       16.75       13.61     16.98 o 
  -8   0   8     1218.31     1171.90     56.29 o 
  -7   0   8       41.97       44.15      5.41 o 
  -6   0   8      167.62      195.97      9.46 o 
  -5   0   8      504.14      497.69     22.46 o 
  -4   0   8     6068.43     6126.35    164.73 o 
  -3   0   8     1101.22     1078.13     31.85 o 
  -2   0   8      402.95      357.33     40.99 o 
  -1   0   8      979.16      883.51     26.48 o 
   0   0   8      846.90      832.71     25.17 o 
   1   0   8     4226.66     4126.69    102.69 o 
   2   0   8      314.47      318.70     17.80 o 
   3   0   8       18.43       21.64      5.46 o 
   4   0   8     1500.87     1579.13     52.81 o 
   5   0   8       94.86       81.80      8.11 o 
   7   0   8      259.50      244.71     14.96 o 
   8   0   8       12.87       16.16      6.88 o 
   9   0   8       59.53       67.06     22.89 o 
  10   0   8      387.67      358.21     27.46 o 
  11   0   8       43.02       73.13     15.85 o 
 -12   1   8      165.32      166.48     14.90 o 
 -11   1   8       21.78       53.93     17.49 o 
 -10   1   8      190.49      186.13     17.25 o 
  -9   1   8      255.16      244.12     14.57 o 
  -8   1   8     1274.89     1315.10     34.56 o 
  -7   1   8       52.77       42.17      5.43 o 
  -6   1   8       39.72       37.56      3.40 o 
  -5   1   8       24.47       35.70      4.83 o 
  -4   1   8      144.89      159.37      5.23 o 
  -3   1   8      639.40      664.75     16.06 o 
  -2   1   8      125.54      113.78      4.60 o 
  -1   1   8     1523.17     1449.13     29.32 o 
   0   1   8      896.43      892.25     19.57 o 
   1   1   8      252.06      244.92      6.35 o 
   2   1   8      836.35      862.04     17.84 o 
   3   1   8     7172.79     7118.10    142.76 o 
   4   1   8      607.53      626.64     16.02 o 
   5   1   8      402.81      404.58     14.67 o 
   6   1   8      186.60      197.03     12.50 o 
   7   1   8      147.64      144.10      8.13 o 
   8   1   8      151.81      166.68     10.22 o 
   9   1   8      305.91      273.73     13.82 o 
  10   1   8      246.11      231.40     15.49 o 
  11   1   8       15.73       29.04     18.10 o 
 -12   2   8        0.04       15.76      9.41 o 
 -11   2   8       28.52       30.08      8.76 o 
 -10   2   8       53.14       25.66      9.53 o 
  -9   2   8       96.68       87.66      7.32 o 
  -8   2   8      499.58      518.84     17.37 o 
  -7   2   8      334.71      356.49     12.18 o 
  -6   2   8      415.00      416.15     14.78 o 
  -5   2   8        2.05       10.64      5.43 o 
  -4   2   8      349.15      401.43     10.41 o 
  -3   2   8      678.52      718.06     17.35 o 
  -2   2   8     1687.68     1693.01     34.09 o 
  -1   2   8     1487.52     1515.30     37.71 o 
   0   2   8      887.19      913.81     21.21 o 
   1   2   8     3298.31     3228.45     57.62 o 
   2   2   8      360.01      366.48      8.63 o 
   3   2   8      743.71      765.29     17.21 o 
   4   2   8      452.51      464.25     14.97 o 
   5   2   8        6.65       16.20      4.62 o 
   6   2   8       78.88       81.57      7.06 o 
   7   2   8        7.62       16.11      5.29 o 
   8   2   8       15.03       16.35      5.75 o 
   9   2   8       27.63       17.85      7.62 o 
  10   2   8        0.30        8.71     10.96 o 
 -12   3   8       23.35       35.29     25.11 o 
 -11   3   8       94.51       66.01     12.37 o 
 -10   3   8       60.14       70.44     12.21 o 
  -9   3   8       19.11        6.47      4.96 o 
  -8   3   8       15.63       20.93      5.21 o 
  -7   3   8      116.72       95.93      7.10 o 
  -6   3   8      101.81      115.26      7.23 o 
  -5   3   8     1199.52     1213.85     31.39 o 
  -4   3   8      597.78      583.92     15.16 o 
  -3   3   8      950.44      983.07     20.01 o 
  -2   3   8       74.69       75.81      4.13 o 
  -1   3   8      161.55      168.80      5.59 o 
   0   3   8       67.50       77.48      3.80 o 
   1   3   8      398.86      367.74      8.88 o 
   2   3   8     1637.32     1636.42     32.10 o 
   3   3   8       16.39       18.21      2.56 o 
   4   3   8      141.97      148.77      5.54 o 
   5   3   8       48.77       47.51      5.04 o 
   6   3   8      260.84      264.57     20.52 o 
   7   3   8      127.98      105.51      9.90 o 
   8   3   8        0.30       12.74      9.48 o 
   9   3   8      133.98      160.29     12.99 o 
  10   3   8        2.88       10.53     11.03 o 
  11   3   8        0.01       -6.32     17.89 o 
 -11   4   8      100.20      137.97     19.57 o 
 -10   4   8       40.94       51.68      9.36 o 
  -9   4   8        1.65       26.13     11.23 o 
  -8   4   8        6.49       18.19      6.68 o 
  -7   4   8      101.42       93.66      9.43 o 
  -6   4   8      524.50      557.78     17.97 o 
  -5   4   8        6.64       25.23      4.44 o 
  -4   4   8       24.22       37.64      7.81 o 
  -3   4   8        7.88       14.42      3.45 o 
  -2   4   8       51.92       49.93      4.09 o 
  -1   4   8       37.57       39.12      2.92 o 
   0   4   8      304.66      310.50      8.59 o 
   1   4   8       83.51       93.45      5.41 o 
   2   4   8       36.13       33.56      3.57 o 
   3   4   8      594.87      587.34     16.34 o 
   4   4   8        8.47       12.32      3.63 o 
   5   4   8      161.52      157.99      9.75 o 
   6   4   8       12.09       19.97      6.56 o 
   7   4   8       45.45       29.34     10.07 o 
   8   4   8      354.56      376.81     19.49 o 
   9   4   8        7.66       17.99     11.86 o 
  10   4   8       23.31       39.80     47.76 o 
 -11   5   8      260.42      354.44     33.89 o 
 -10   5   8        0.36       15.25     10.55 o 
  -9   5   8        7.38       17.78      7.99 o 
  -8   5   8       79.55       97.90     13.63 o 
  -7   5   8       14.47        8.60      6.79 o 
  -6   5   8       11.82       17.94      6.40 o 
  -5   5   8      629.92      639.66     19.85 o 
  -4   5   8       45.81       47.30      5.81 o 
  -3   5   8      584.77      568.17     17.44 o 
  -2   5   8     1596.05     1596.53     39.60 o 
  -1   5   8       36.62       31.74      3.64 o 
   0   5   8       37.10       27.43      3.38 o 
   1   5   8      501.80      489.85     13.84 o 
   2   5   8      203.90      201.27      8.45 o 
   3   5   8        8.65       14.72      4.31 o 
   4   5   8       32.75       42.18      5.65 o 
   5   5   8      157.98      159.39      9.91 o 
   6   5   8       53.48       69.24     15.73 o 
   7   5   8       54.23       50.08      9.00 o 
   8   5   8       19.68       21.95      8.51 o 
   9   5   8        4.28       22.36     18.10 o 
 -10   6   8       76.10       89.68     23.37 o 
  -9   6   8       14.51       24.71     10.94 o 
  -8   6   8        5.29       12.36      7.27 o 
  -7   6   8      161.90      173.29     11.83 o 
  -6   6   8       48.75       42.73      8.85 o 
  -5   6   8       55.20       39.56      8.61 o 
  -4   6   8       35.09       28.36      8.17 o 
  -3   6   8        1.48       11.12      6.92 o 
  -2   6   8       82.17       67.62      8.13 o 
  -1   6   8      180.87      171.41      8.05 o 
   0   6   8      564.42      536.28     15.16 o 
   1   6   8      175.04      170.66      7.19 o 
   2   6   8       15.72       24.60      4.09 o 
   3   6   8      317.43      312.69     11.72 o 
   4   6   8      102.62       95.69      9.53 o 
   5   6   8        9.12       10.89      6.13 o 
   6   6   8      115.42      138.43     11.53 o 
   7   6   8       11.61       -0.59     10.67 o 
   8   6   8        1.43        7.29     12.00 o 
  -7   7   8       10.08        5.32      8.83 o 
  -6   7   8        2.77       37.19     14.26 o 
  -5   7   8       44.24       45.58      8.90 o 
  -4   7   8       29.79       39.76      8.14 o 
  -3   7   8       27.99       25.11      7.76 o 
  -2   7   8      163.08      155.79     12.12 o 
  -1   7   8      604.30      604.49     25.75 o 
   0   7   8        1.95        3.66      9.85 o 
   1   7   8      209.35      201.73      9.71 o 
   2   7   8       21.94       15.96      5.39 o 
   3   7   8      139.59      170.90      8.85 o 
   4   7   8        8.17       19.67     11.42 o 
   5   7   8        5.55       13.51      7.36 o 
   6   7   8       14.63       19.96      9.84 o 
   7   7   8        4.18       20.33     13.56 o 
  -5   8   8        5.33       -1.81     19.57 o 
  -4   8   8       25.27       19.74      9.84 o 
  -3   8   8        0.22       11.92     20.18 o 
  -2   8   8        6.45        6.27      8.24 o 
  -1   8   8       10.41       18.50      8.60 o 
   0   8   8       22.94       16.39      8.90 o 
   1   8   8        1.64       18.54      8.08 o 
   2   8   8       27.16       35.46     11.00 o 
   3   8   8       43.73       56.54     16.83 o 
   4   8   8       13.49       13.67     14.01 o 
  -2   9   8       62.23       64.99     21.14 o 
  -1   9   8        1.30       -0.91     10.93 o 
   0   9   8        0.22       25.41     21.50 o 
   1   9   8        3.02       -6.99     17.71 o 
   2   9   8       33.63       28.57     26.14 o 
 -12   1   9        6.49       30.61     14.96 o 
 -11   1   9      134.54      164.86     13.76 o 
 -10   1   9       28.86       17.97      7.69 o 
  -9   1   9      612.53      545.43     23.64 o 
  -8   1   9     1699.79     1662.39     52.03 o 
  -7   1   9       80.87       84.57      6.28 o 
  -6   1   9       28.28       26.04      4.10 o 
  -5   1   9       58.90       56.99      3.83 o 
  -4   1   9        2.56        3.81      2.86 o 
  -3   1   9        2.30        6.13      2.66 o 
  -2   1   9        7.66       10.41      2.16 o 
  -1   1   9      595.52      568.15     15.39 o 
   0   1   9       92.09       98.78      4.12 o 
   1   1   9     1262.83     1270.48     24.29 o 
   2   1   9        0.30        3.07      2.01 o 
   3   1   9     4777.42     4619.02    100.18 o 
   4   1   9       70.63       80.33      5.43 o 
   5   1   9       37.15       32.50      4.53 o 
   6   1   9      430.37      395.94     15.34 o 
   7   1   9        0.80       14.85      9.40 o 
   8   1   9       71.84       78.94      9.36 o 
   9   1   9       28.54       22.71      7.25 o 
  10   1   9       17.82       11.78      8.12 o 
  11   1   9        0.33       -3.49     13.97 o 
 -12   2   9        0.28       16.94     13.94 o 
 -11   2   9       13.67       30.93     10.21 o 
 -10   2   9        2.08        8.80      9.47 o 
  -9   2   9       11.69        9.12      6.23 o 
  -8   2   9      251.96      221.28     10.66 o 
  -7   2   9     2568.69     2463.28     59.34 o 
  -6   2   9       70.10       52.90      5.79 o 
  -5   2   9        3.06        8.35      2.83 o 
  -4   2   9     1776.86     1929.37     44.09 o 
  -3   2   9      124.58      118.17      5.41 o 
  -2   2   9      379.20      369.20      9.57 o 
  -1   2   9       44.46       56.09      3.41 o 
   0   2   9       77.40       86.88      4.13 o 
   1   2   9     1415.61     1491.48     29.48 o 
   2   2   9     8478.21     8326.35    150.87 o 
   3   2   9       30.83       43.45      3.08 o 
   4   2   9        0.52        1.73      4.08 o 
   5   2   9       18.73       21.95      4.26 o 
   6   2   9       51.75       44.99      7.11 o 
   7   2   9       17.99       28.48      6.94 o 
   8   2   9        5.60        6.22      6.69 o 
   9   2   9       30.76       28.31      8.27 o 
  10   2   9       26.58       27.70     10.11 o 
 -12   3   9       11.04       52.46     26.62 o 
 -11   3   9      189.44      218.53     35.62 o 
 -10   3   9        2.27       17.55      8.00 o 
  -9   3   9      500.76      456.87     16.93 o 
  -8   3   9       14.79       12.66      5.64 o 
  -7   3   9      128.13      120.11      7.74 o 
  -6   3   9        4.43       10.37      5.14 o 
  -5   3   9       40.37       33.07      4.59 o 
  -4   3   9        8.84       10.97      3.46 o 
  -3   3   9       58.74       51.07      3.90 o 
  -2   3   9       35.91       36.36      3.06 o 
  -1   3   9       29.32       18.55      2.55 o 
   0   3   9     1091.04     1135.60     24.96 o 
   1   3   9      257.47      271.89      7.86 o 
   2   3   9      401.08      416.40     11.07 o 
   3   3   9      414.60      418.64     10.74 o 
   4   3   9      127.37      120.53      6.94 o 
   5   3   9      163.92      174.18      9.64 o 
   6   3   9      462.79      472.05     17.54 o 
   7   3   9       57.43       62.93      8.54 o 
   8   3   9        1.37       12.43     11.35 o 
   9   3   9        0.91       14.48     11.98 o 
  10   3   9        0.96       26.23     15.36 o 
 -11   4   9        1.85       28.59     12.01 o 
 -10   4   9        4.99       21.58      7.86 o 
  -9   4   9       20.74       32.22      7.59 o 
  -8   4   9       61.95       71.40      6.88 o 
  -7   4   9      118.61       89.43      7.16 o 
  -6   4   9       25.55       22.16      5.00 o 
  -5   4   9       55.59       58.23      5.69 o 
  -4   4   9     1252.70     1219.11     35.52 o 
  -3   4   9      134.16      125.39      6.20 o 
  -2   4   9      111.48      104.40      4.69 o 
  -1   4   9      272.69      275.88      8.09 o 
   0   4   9        2.23        5.49      2.89 o 
   1   4   9       97.31       88.90      5.13 o 
   2   4   9        3.64       12.70      3.88 o 
   3   4   9      106.67      102.95      5.91 o 
   4   4   9       26.79       31.22      4.70 o 
   5   4   9      207.32      208.78     10.72 o 
   6   4   9       14.87        8.33      6.21 o 
   7   4   9        3.82       20.68      8.61 o 
   8   4   9      127.87      136.84     12.53 o 
   9   4   9       60.48       49.42     10.39 o 
 -10   5   9        7.11       12.24     10.84 o 
  -9   5   9       19.28       20.21      7.79 o 
  -8   5   9      119.70      111.75      9.80 o 
  -7   5   9       11.31        5.85      6.21 o 
  -6   5   9      489.42      442.68     18.13 o 
  -5   5   9      672.07      589.89     26.91 o 
  -4   5   9       49.52       45.16      5.30 o 
  -3   5   9       12.78       13.09      5.72 o 
  -2   5   9      100.32       98.03      6.55 o 
  -1   5   9      339.72      328.86      9.81 o 
   0   5   9      787.61      797.12     19.87 o 
   1   5   9        0.15        8.43      3.26 o 
   2   5   9        4.85        3.17      3.63 o 
   3   5   9      980.99     1008.24     25.81 o 
   4   5   9        7.62        8.90      4.79 o 
   5   5   9       50.31       46.44      7.68 o 
   6   5   9        3.50        6.22      7.19 o 
   7   5   9      115.21      131.51     13.81 o 
   8   5   9       17.53       22.70      9.80 o 
   9   5   9        7.64        8.73     18.07 o 
  -9   6   9       22.01       26.52      9.61 o 
  -8   6   9        0.00        5.89      8.60 o 
  -7   6   9        0.02       37.22      9.17 o 
  -6   6   9      264.47      265.88     16.34 o 
  -5   6   9      133.90      135.07     11.73 o 
  -4   6   9      791.83      770.00     30.61 o 
  -3   6   9      169.97      164.03     11.91 o 
  -2   6   9        8.38       11.29      5.64 o 
  -1   6   9      172.51      172.55      9.00 o 
   0   6   9       73.83       61.06      5.12 o 
   1   6   9      761.66      757.85     19.86 o 
   2   6   9       89.03       90.33      5.72 o 
   3   6   9        1.06        6.49      6.09 o 
   4   6   9       81.80       84.22      8.54 o 
   5   6   9      360.15      341.18     20.85 o 
   6   6   9        2.27        7.17     10.56 o 
   7   6   9      166.49      165.45     13.59 o 
  -7   7   9        0.45       37.64     25.29 o 
  -6   7   9       62.14       79.29     11.17 o 
  -5   7   9      197.85      218.93     15.54 o 
  -4   7   9      265.69      279.19     17.03 o 
  -3   7   9       87.22       84.53     11.81 o 
  -2   7   9       37.69       29.05     11.13 o 
  -1   7   9       40.79       52.50      8.43 o 
   0   7   9      124.08      112.63      8.99 o 
   1   7   9        3.96        1.70      6.36 o 
   2   7   9       42.22       54.11      8.80 o 
   3   7   9      104.45       91.11      9.88 o 
   4   7   9       28.06       21.23      9.01 o 
   5   7   9       20.57       10.34     10.20 o 
   6   7   9      279.22      280.95     17.44 o 
  -5   8   9       41.59       43.62     14.93 o 
  -4   8   9        0.90        7.44     13.61 o 
  -3   8   9       43.52       46.14      9.30 o 
  -2   8   9       50.05       35.07      8.92 o 
  -1   8   9        2.27        0.17     10.33 o 
   0   8   9       72.35       78.19      9.36 o 
   1   8   9        0.48       13.36     11.62 o 
   2   8   9        0.00        1.23      9.16 o 
   3   8   9       41.45       27.96     13.21 o 
   4   8   9       97.53      103.07     15.97 o 
   5   8   9        5.37       12.47     23.37 o 
  -2   9   9        0.14       10.60     18.13 o 
  -1   9   9       47.62       64.70     14.46 o 
   0   9   9      216.52      293.55     38.98 o 
 -12   0  10        2.78       31.23     41.40 o 
 -11   0  10       68.35       85.18     21.53 o 
 -10   0  10      184.96      172.94     26.93 o 
  -9   0  10       57.99       56.95     12.47 o 
  -8   0  10        3.03       17.13     10.21 o 
  -7   0  10        4.21        0.43      4.58 o 
  -6   0  10       32.69       26.78      6.36 o 
  -5   0  10       11.26       20.19      4.16 o 
  -4   0  10      463.82      466.39     16.43 o 
  -3   0  10      423.61      418.47     16.06 o 
  -2   0  10      372.97      352.86     13.12 o 
  -1   0  10      472.98      460.18     16.08 o 
   0   0  10       45.11       34.17      3.86 o 
   1   0  10      159.26      163.89      7.44 o 
   2   0  10       17.55        8.45      7.29 o 
   3   0  10      584.29      536.40     22.29 o 
   4   0  10      895.50      888.71     42.24 o 
   5   0  10      256.74      244.02     14.45 o 
   6   0  10       94.50       89.13      9.55 o 
   7   0  10      790.52      800.06     33.10 o 
   8   0  10       75.77       90.56     15.35 o 
   9   0  10       11.41       11.94     10.36 o 
  10   0  10      551.88      524.09     35.07 o 
  11   0  10        1.57       30.65     18.13 o 
 -12   1  10       24.25       58.31     25.78 o 
 -11   1  10       46.23       50.51      9.76 o 
 -10   1  10        9.80       15.26     24.93 o 
  -9   1  10       62.48       82.02     13.10 o 
  -8   1  10      628.90      567.68     20.12 o 
  -7   1  10      303.44      292.02     12.70 o 
  -6   1  10       22.54       20.20      5.83 o 
  -5   1  10      328.53      334.19     11.13 o 
  -4   1  10      394.71      428.29     13.00 o 
  -3   1  10      604.74      686.00     18.10 o 
  -2   1  10     2512.27     2480.83     53.07 o 
  -1   1  10      719.04      754.61     16.97 o 
   0   1  10      368.20      367.36      9.95 o 
   1   1  10      109.04      116.88      4.44 o 
   2   1  10      806.06      816.04     16.89 o 
   3   1  10     1974.90     1970.99     40.08 o 
   4   1  10       23.93       28.37      4.45 o 
   5   1  10     1301.88     1249.95     34.00 o 
   6   1  10      697.31      697.31     20.67 o 
   7   1  10       79.05       77.62      6.75 o 
   8   1  10      271.41      275.35     13.74 o 
   9   1  10       56.03       58.75      8.18 o 
  10   1  10        5.31        8.24     10.02 o 
 -12   2  10        3.89       -8.43     22.10 o 
 -11   2  10        7.42        1.16      9.05 o 
 -10   2  10       33.59       49.27      9.79 o 
  -9   2  10      112.80      102.88      8.72 o 
  -8   2  10        3.78       11.20      5.43 o 
  -7   2  10       40.17       42.38      7.09 o 
  -6   2  10       95.13       87.33      6.26 o 
  -5   2  10      371.69      358.16     11.72 o 
  -4   2  10      429.45      415.70     11.94 o 
  -3   2  10      107.07      103.17      5.25 o 
  -2   2  10     2691.54     2798.64     55.15 o 
  -1   2  10      534.77      607.96     14.82 o 
   0   2  10       44.20       45.02      3.25 o 
   1   2  10       21.93       27.98      3.79 o 
   2   2  10      750.13      749.58     15.14 o 
   3   2  10        0.45        6.95      3.16 o 
   4   2  10      893.98      908.90     22.51 o 
   5   2  10      103.07      100.26      6.78 o 
   6   2  10      118.49      118.30      8.38 o 
   7   2  10      100.91       89.83      7.28 o 
   8   2  10        2.86       11.78      9.06 o 
   9   2  10       17.27       16.07      8.68 o 
  10   2  10       16.10       23.46     10.49 o 
 -11   3  10       45.44       45.99     17.10 o 
 -10   3  10        3.66        5.29      9.60 o 
  -9   3  10      138.78      121.85     10.49 o 
  -8   3  10      125.44      118.52      9.04 o 
  -7   3  10      487.45      469.95     16.32 o 
  -6   3  10       71.23       64.15      5.82 o 
  -5   3  10      232.44      240.04     10.84 o 
  -4   3  10        2.25       12.35      3.58 o 
  -3   3  10        9.87       10.12      3.85 o 
  -2   3  10       19.55       24.16      2.97 o 
  -1   3  10      168.33      157.38      5.66 o 
   0   3  10     2828.07     2885.23     54.73 o 
   1   3  10      401.29      395.01     11.94 o 
   2   3  10        4.69        7.02      2.65 o 
   3   3  10      560.78      548.19     14.19 o 
   4   3  10      300.33      294.71     14.22 o 
   5   3  10       35.38       48.29      6.02 o 
   6   3  10      328.08      301.54     13.57 o 
   7   3  10       19.29       20.58      9.81 o 
   8   3  10      124.04       94.75     11.04 o 
   9   3  10       78.15       89.53     11.16 o 
  10   3  10       22.03       22.77     20.36 o 
 -11   4  10        0.24       60.89     28.37 o 
  -9   4  10        3.40       14.58      6.80 o 
  -8   4  10       56.67       65.49      6.96 o 
  -7   4  10       77.17       66.79      6.71 o 
  -6   4  10      204.44      193.32      9.86 o 
  -5   4  10      253.88      235.84     10.49 o 
  -4   4  10      214.88      209.40      9.49 o 
  -3   4  10      518.97      531.69     13.81 o 
  -2   4  10      394.85      416.98     12.42 o 
  -1   4  10       37.99       44.26      3.62 o 
   0   4  10       81.19       80.50      4.93 o 
   1   4  10       33.44       38.78      4.02 o 
   2   4  10      192.76      197.93      6.92 o 
   3   4  10      356.06      368.97     14.46 o 
   4   4  10       41.94       46.68      5.86 o 
   5   4  10        6.25       10.18      5.17 o 
   6   4  10      157.86      157.36     12.24 o 
   7   4  10       34.27       41.08      8.37 o 
   8   4  10       34.10       42.38      9.70 o 
   9   4  10       17.23       22.53     10.12 o 
 -10   5  10       11.71       24.97     13.63 o 
  -9   5  10        0.15       23.76     17.91 o 
  -8   5  10        2.52       14.74      8.00 o 
  -7   5  10       10.06       13.13      7.08 o 
  -6   5  10      164.82      141.23      8.71 o 
  -5   5  10      522.67      477.09     16.53 o 
  -4   5  10        0.20        9.38      5.67 o 
  -3   5  10      627.33      617.20     24.76 o 
  -2   5  10       23.22       16.88      4.89 o 
  -1   5  10      727.50      732.07     21.33 o 
   0   5  10      437.99      442.59     13.91 o 
   1   5  10      122.50      117.56      6.34 o 
   2   5  10        1.72        6.97      4.54 o 
   3   5  10       13.07       15.14      4.58 o 
   4   5  10      299.09      297.43     13.25 o 
   5   5  10       98.28      105.13      9.89 o 
   6   5  10      315.38      297.99     16.71 o 
   7   5  10       12.30        9.45      7.65 o 
   8   5  10        7.40       12.13      8.57 o 
  -9   6  10       13.88       18.45     10.42 o 
  -8   6  10       18.61        9.24      9.93 o 
  -7   6  10       37.33       47.15      9.49 o 
  -6   6  10       27.43       39.60     11.99 o 
  -5   6  10      383.72      361.44     19.20 o 
  -4   6  10       42.39       46.76     11.99 o 
  -3   6  10        0.48       22.67     19.10 o 
  -2   6  10        0.79        3.21      6.29 o 
  -1   6  10       27.34       11.81      5.28 o 
   0   6  10      177.52      176.76      8.63 o 
   1   6  10      369.90      361.91     11.21 o 
   2   6  10       16.24       12.97      4.60 o 
   3   6  10        0.02        3.24      5.83 o 
   4   6  10       45.49       55.61     10.57 o 
   5   6  10       25.47       25.63      7.65 o 
   6   6  10       10.77       22.78     11.57 o 
   7   6  10        0.13       17.55     12.75 o 
  -7   7  10       17.61       43.60     35.95 o 
  -6   7  10       28.76       41.50     10.39 o 
  -5   7  10       17.82       15.91      8.82 o 
  -4   7  10      142.62      157.34     13.14 o 
  -3   7  10        1.32        7.40      6.64 o 
  -2   7  10       53.95       42.04      8.16 o 
  -1   7  10       15.06       22.51     10.69 o 
   0   7  10        2.06        6.07      5.96 o 
   1   7  10       19.36       18.76      5.75 o 
   2   7  10       34.14       51.79      7.34 o 
   3   7  10       76.55       69.53      7.80 o 
   4   7  10       66.77       56.67     13.84 o 
   5   7  10       25.53       40.32      9.41 o 
   6   7  10       18.48       15.36     13.15 o 
  -4   8  10      208.06      229.08     16.27 o 
  -3   8  10        3.37       13.90     11.72 o 
  -2   8  10       58.23       61.18     10.05 o 
  -1   8  10        1.32       18.90     10.90 o 
   0   8  10      203.35      195.14     12.94 o 
   1   8  10       52.49       80.53      9.73 o 
   2   8  10       62.43       84.60     12.62 o 
   3   8  10       34.32       60.29     13.25 o 
   4   8  10       79.08       68.19     16.11 o 
  -1   9  10       58.41       55.77     15.88 o 
   0   9  10       75.95      119.01     28.31 o 
 -12   1  11        0.00       27.20     14.56 o 
 -11   1  11        3.47       13.88     10.02 o 
 -10   1  11       78.29       77.34     13.00 o 
  -9   1  11       23.62       29.46     13.90 o 
  -8   1  11      349.48      343.38     15.87 o 
  -7   1  11        0.37       10.31      4.94 o 
  -6   1  11      431.23      426.84     11.73 o 
  -5   1  11        1.55       11.17      3.64 o 
  -4   1  11        2.06        5.25      4.98 o 
  -3   1  11        0.00        6.55      4.42 o 
  -2   1  11       16.57       13.44      2.36 o 
  -1   1  11      417.31      402.83     10.59 o 
   0   1  11      282.65      269.58      7.74 o 
   1   1  11       75.24       86.86      4.55 o 
   2   1  11      363.12      340.11      9.46 o 
   3   1  11       92.61       92.28      5.77 o 
   4   1  11        7.91        9.89      4.48 o 
   5   1  11      695.60      672.86     19.93 o 
   6   1  11      136.50      137.69      8.37 o 
   7   1  11       25.65       25.14      5.51 o 
   8   1  11      174.85      186.88     10.33 o 
   9   1  11       89.72       89.58      9.67 o 
  10   1  11        1.06        2.58     12.03 o 
 -12   2  11        0.45        7.17     19.45 o 
 -11   2  11       16.95       45.92     11.11 o 
 -10   2  11      106.00      118.97     11.88 o 
  -9   2  11       48.85       42.68      8.82 o 
  -8   2  11      280.67      250.63     14.22 o 
  -7   2  11       31.77       18.60      4.79 o 
  -6   2  11       31.00       33.11      6.00 o 
  -5   2  11       18.07       17.80      3.25 o 
  -4   2  11      129.58      129.57      6.15 o 
  -3   2  11      127.45      125.48      5.99 o 
  -2   2  11      668.85      693.60     17.44 o 
  -1   2  11      164.45      173.67      6.46 o 
   0   2  11      369.70      393.53     10.86 o 
   1   2  11      819.85      823.76     18.11 o 
   2   2  11       15.65       16.61      3.02 o 
   3   2  11      589.62      576.05     15.94 o 
   4   2  11      157.90      162.68      8.33 o 
   5   2  11      100.03       93.85      6.66 o 
   6   2  11      215.63      203.91      9.86 o 
   7   2  11        6.63        5.05      6.24 o 
   8   2  11        1.07        6.95      9.59 o 
   9   2  11       11.33       13.25     10.21 o 
  10   2  11        6.41       24.66     13.03 o 
 -12   3  11        0.35       14.39     17.10 o 
 -11   3  11       30.12       40.78     10.65 o 
 -10   3  11       12.71       -2.41      7.95 o 
  -9   3  11       76.55       82.66     11.77 o 
  -8   3  11      227.44      217.10     10.95 o 
  -7   3  11       44.35       40.77      5.71 o 
  -6   3  11      123.05      134.16      8.00 o 
  -5   3  11       16.12       19.85     12.95 o 
  -4   3  11       71.70       86.01      5.27 o 
  -3   3  11       11.22        6.30      3.13 o 
  -2   3  11       10.95       16.26      4.04 o 
  -1   3  11      437.20      414.12     10.82 o 
   0   3  11        1.31        2.76      2.85 o 
   1   3  11      355.91      380.44     11.05 o 
   2   3  11      162.65      151.41      7.01 o 
   3   3  11     1102.32     1121.34     32.00 o 
   4   3  11        6.28        8.01      9.24 o 
   5   3  11      146.56      145.10      9.39 o 
   6   3  11        8.72       17.38      6.95 o 
   7   3  11      134.55      139.97     14.06 o 
   8   3  11      144.12      129.38     12.38 o 
   9   3  11        1.30        2.63     11.40 o 
 -10   4  11       68.94       41.52      9.65 o 
  -9   4  11        1.84       14.31      7.25 o 
  -8   4  11       69.68       52.40      8.23 o 
  -7   4  11      515.70      473.04     17.06 o 
  -6   4  11      173.39      141.06      8.54 o 
  -5   4  11       92.74       95.06      9.95 o 
  -4   4  11      277.56      254.79     10.85 o 
  -3   4  11       19.71       24.36      3.63 o 
  -2   4  11      167.89      171.35      8.28 o 
  -1   4  11      297.54      303.07     10.16 o 
   0   4  11      231.45      240.82      8.67 o 
   1   4  11      359.60      332.58     10.69 o 
   2   4  11       24.04       17.36      4.18 o 
   3   4  11        6.12        3.55      4.80 o 
   4   4  11        3.69        8.59      4.95 o 
   5   4  11      302.66      291.88     13.70 o 
   6   4  11        0.02        6.20      8.15 o 
   7   4  11       65.48       67.55      9.66 o 
   8   4  11        0.04       12.91     12.11 o 
 -10   5  11       78.03       85.66     14.82 o 
  -9   5  11       55.77       80.34     17.85 o 
  -8   5  11      132.96      164.60     16.99 o 
  -7   5  11      160.15      120.73      9.92 o 
  -6   5  11       14.08       26.84      6.09 o 
  -5   5  11      140.92      125.79      9.31 o 
  -4   5  11      167.37      173.69     10.27 o 
  -3   5  11      200.98      191.48     11.89 o 
  -2   5  11        0.74        7.23      4.61 o 
  -1   5  11       39.43       45.23      6.15 o 
   0   5  11      124.16      125.82      7.07 o 
   1   5  11      332.19      311.43     10.68 o 
   2   5  11      568.20      563.28     17.04 o 
   3   5  11      339.95      331.91     11.51 o 
   4   5  11       26.05       25.48      6.64 o 
   5   5  11       20.86       27.16      7.35 o 
   6   5  11      213.57      214.54     14.49 o 
   7   5  11       32.94       27.57      9.06 o 
   8   5  11       75.65      105.38     25.69 o 
  -9   6  11        0.09       -3.73     18.25 o 
  -8   6  11      166.22      175.80     14.95 o 
  -7   6  11       68.09       65.51     16.96 o 
  -6   6  11       78.06       95.64     11.17 o 
  -5   6  11       99.35      113.79     18.08 o 
  -4   6  11      166.21      136.30     17.51 o 
  -3   6  11       34.20       43.00      6.74 o 
  -2   6  11      376.23      376.72     18.40 o 
  -1   6  11       23.45       15.15      4.56 o 
   0   6  11      240.12      214.96      8.96 o 
   1   6  11      166.82      156.47      8.28 o 
   2   6  11      333.55      319.55     12.18 o 
   3   6  11       27.66       24.23      7.65 o 
   4   6  11        5.23       10.76      7.84 o 
   5   6  11        7.16       10.36      8.97 o 
   6   6  11        2.06       43.54     12.72 o 
   7   6  11       71.55       93.96     23.79 o 
  -7   7  11       17.74      105.70     23.31 o 
  -6   7  11        0.03       16.45     10.00 o 
  -5   7  11       32.79       34.68      9.52 o 
  -4   7  11       34.74       36.59     10.38 o 
  -3   7  11      101.57      130.49     11.94 o 
  -2   7  11        2.79       15.48     14.57 o 
  -1   7  11       26.51       15.61      7.64 o 
   0   7  11        0.44       10.96      9.14 o 
   1   7  11        1.48       11.94      6.47 o 
   2   7  11       25.12       41.73      8.59 o 
   3   7  11       54.85       59.12     10.08 o 
   4   7  11       41.61       35.57      7.61 o 
   5   7  11       22.67       47.07     14.41 o 
   6   7  11        6.46       10.96     21.50 o 
  -4   8  11        2.21        0.35     10.03 o 
  -3   8  11        1.95       14.77      9.14 o 
  -2   8  11        0.30       12.74      9.03 o 
  -1   8  11        7.96       22.85     10.07 o 
   0   8  11        4.22       16.57      8.17 o 
   1   8  11       83.12       80.52     10.65 o 
   2   8  11       14.70       24.27     10.00 o 
 -11   0  12      120.51      153.63     20.15 o 
 -10   0  12        4.01        9.94     18.79 o 
  -9   0  12       73.48       43.98     12.48 o 
  -8   0  12     1384.83     1304.12     63.14 o 
  -7   0  12      982.11     1008.09     38.21 o 
  -6   0  12      280.70      272.35     14.96 o 
  -5   0  12      712.36      689.91     27.57 o 
  -4   0  12      122.33      154.14      9.36 o 
  -3   0  12       11.13        9.81      5.01 o 
  -2   0  12      838.79      902.42     28.49 o 
  -1   0  12      224.11      232.62     10.64 o 
   0   0  12      161.09      164.36      8.06 o 
   1   0  12      270.21      257.63     10.35 o 
   2   0  12      307.51      299.83     13.79 o 
   3   0  12      438.15      439.00     18.15 o 
   4   0  12       10.29       15.30      6.87 o 
   5   0  12     1121.17     1132.06     42.50 o 
   6   0  12      598.97      594.12     26.88 o 
   7   0  12      540.08      522.97     25.43 o 
   8   0  12        2.35        9.56      8.85 o 
   9   0  12       34.62       35.87     13.25 o 
 -12   1  12       51.86       69.74     21.26 o 
 -11   1  12        1.78       34.28     16.70 o 
 -10   1  12        0.05       22.37     14.27 o 
  -9   1  12       69.03       86.22     18.76 o 
  -8   1  12        0.69       15.01     11.02 o 
  -7   1  12       80.32       78.66      7.23 o 
  -6   1  12      826.03      838.72     23.00 o 
  -5   1  12      120.15      111.15      6.34 o 
  -4   1  12     2436.99     2470.00     52.92 o 
  -3   1  12       77.22       94.37      5.69 o 
  -2   1  12       33.11       33.48      3.51 o 
  -1   1  12      197.94      190.97      6.69 o 
   0   1  12       80.11       90.28      6.62 o 
   1   1  12       29.38       37.73      3.00 o 
   2   1  12       12.23       22.31      5.92 o 
   3   1  12       79.95       81.48      5.02 o 
   4   1  12       61.40       60.01      4.75 o 
   5   1  12      529.43      506.00     16.64 o 
   6   1  12        0.08       11.42      9.25 o 
   7   1  12      124.39      118.59      9.26 o 
   8   1  12      277.54      283.07     12.93 o 
   9   1  12       47.92       51.09      8.44 o 
  10   1  12       28.49       41.01     18.61 o 
 -12   2  12        0.13       26.56     17.40 o 
 -11   2  12       23.09       42.94     12.14 o 
 -10   2  12       16.21       22.80     11.63 o 
  -9   2  12      189.84      190.46     13.87 o 
  -8   2  12       24.03       25.94      6.73 o 
  -7   2  12        0.23       13.37      7.15 o 
  -6   2  12       10.96       16.48      5.42 o 
  -5   2  12       16.11       20.53      3.66 o 
  -4   2  12       26.67       15.77      4.38 o 
  -3   2  12      386.28      359.09     12.16 o 
  -2   2  12       46.02       45.95      4.02 o 
  -1   2  12      425.34      448.37     12.22 o 
   0   2  12      197.38      191.94      7.44 o 
   1   2  12      591.58      583.41     14.02 o 
   2   2  12       34.95       34.64      4.00 o 
   3   2  12      403.23      402.35     11.35 o 
   4   2  12      197.09      185.91      8.27 o 
   5   2  12       26.03       21.95      4.28 o 
   6   2  12       52.97       50.06      8.32 o 
   7   2  12      134.69      133.12      9.83 o 
   8   2  12        8.56       11.79      9.84 o 
   9   2  12      114.40      130.16     14.08 o 
  10   2  12       52.68       58.24     20.66 o 
 -11   3  12       39.75       83.67     17.21 o 
 -10   3  12        5.69       22.26     13.28 o 
  -9   3  12       10.66       24.14      7.62 o 
  -8   3  12       71.20       55.57      6.71 o 
  -7   3  12      609.83      593.66     19.47 o 
  -6   3  12      303.53      313.67     12.56 o 
  -5   3  12      703.62      676.37     18.77 o 
  -4   3  12      157.03      145.08      8.57 o 
  -3   3  12     1068.51     1124.41     26.88 o 
  -2   3  12        8.97       13.45      3.67 o 
  -1   3  12       94.81       89.79      4.75 o 
   0   3  12       22.45       25.03      3.29 o 
   1   3  12      100.84       93.24      5.24 o 
   2   3  12      125.56      125.04      6.11 o 
   3   3  12       64.09       73.91      8.53 o 
   4   3  12      461.72      463.31     19.02 o 
   5   3  12      172.44      159.35     12.89 o 
   6   3  12       12.99       10.74      5.55 o 
   7   3  12        0.12       12.61      8.92 o 
   8   3  12      212.80      199.83     21.63 o 
   9   3  12       66.86       63.23     13.92 o 
 -10   4  12      260.88      278.45     17.82 o 
  -9   4  12       19.43       30.45      7.81 o 
  -8   4  12        2.95        5.79      7.68 o 
  -7   4  12      120.09      138.77      9.04 o 
  -6   4  12        3.06       13.43     11.14 o 
  -5   4  12      286.90      274.39     14.63 o 
  -4   4  12      258.53      267.14     11.89 o 
  -3   4  12       51.86       45.34      6.61 o 
  -2   4  12      843.41      849.40     21.68 o 
  -1   4  12       82.48       83.38      6.09 o 
   0   4  12       10.62       14.40      3.88 o 
   1   4  12       15.31       25.90      6.13 o 
   2   4  12      461.91      469.84     14.90 o 
   3   4  12      239.98      234.36      9.95 o 
   4   4  12        0.11       13.10      7.22 o 
   5   4  12      265.56      283.29     17.75 o 
   6   4  12       36.48       37.59      8.98 o 
   7   4  12       49.52       58.04     11.68 o 
   8   4  12        0.68        6.65      8.32 o 
 -10   5  12        0.31       24.99     16.41 o 
  -9   5  12       51.60       75.62     17.07 o 
  -8   5  12        0.31       27.62     25.09 o 
  -7   5  12       11.78       29.58      7.07 o 
  -6   5  12       37.88       40.19     10.13 o 
  -5   5  12        1.63       21.59     13.77 o 
  -4   5  12       11.28       27.61      9.22 o 
  -3   5  12      105.36      100.84     11.01 o 
  -2   5  12       22.28       25.24      4.62 o 
  -1   5  12      160.14      144.90      7.76 o 
   0   5  12     1912.67     1942.20     45.50 o 
   1   5  12      102.71       99.74      7.11 o 
   2   5  12       59.63       56.39      5.82 o 
   3   5  12      107.97      101.00      9.74 o 
   4   5  12       50.86       55.69      7.09 o 
   5   5  12       13.65       22.36      7.87 o 
   6   5  12       21.12       25.88      8.17 o 
   7   5  12        4.17       45.63     20.72 o 
  -9   6  12       27.76       31.44     21.50 o 
  -8   6  12      120.03      114.23     13.22 o 
  -7   6  12        5.93       23.21      9.43 o 
  -6   6  12       26.29       20.75     12.42 o 
  -5   6  12       62.15       52.32      9.26 o 
  -4   6  12      173.39      187.99     13.39 o 
  -3   6  12      119.37      135.96     10.08 o 
  -2   6  12      207.98      202.85     11.65 o 
  -1   6  12       57.63       49.75      5.82 o 
   0   6  12      334.24      338.34     11.75 o 
   1   6  12        0.01        7.13      8.78 o 
   2   6  12      304.34      298.42     13.06 o 
   3   6  12        0.87       14.62      9.69 o 
   4   6  12        1.98        1.90      8.19 o 
   5   6  12        4.63       14.62      7.84 o 
   6   6  12       87.20      103.44     11.88 o 
   7   6  12       35.43        9.82     20.42 o 
  -6   7  12       27.73       72.89     11.10 o 
  -5   7  12        0.82       28.02     16.81 o 
  -4   7  12       70.88       92.01     11.42 o 
  -3   7  12        4.06        8.63     10.74 o 
  -2   7  12        0.75       17.32      9.81 o 
  -1   7  12        0.32        8.34      7.75 o 
   0   7  12        5.35        3.56      7.03 o 
   1   7  12       19.44       21.61      7.03 o 
   2   7  12       38.41       50.74      7.38 o 
   3   7  12       12.98       25.16     12.84 o 
   4   7  12       31.61       40.34      8.88 o 
   5   7  12       44.99       38.87     11.33 o 
  -4   8  12      116.28      182.27     31.86 o 
  -3   8  12        1.90       11.60     10.41 o 
  -2   8  12       13.40       23.44      9.76 o 
  -1   8  12        0.00       51.06     22.78 o 
   0   8  12       48.97       35.28     12.04 o 
   1   8  12       24.92       45.29     13.94 o 
   2   8  12        4.44       22.86     13.85 o 
   3   8  12        3.57       21.32     16.74 o 
 -11   1  13        1.03        4.41     10.61 o 
 -10   1  13        2.07       -1.66     10.84 o 
  -9   1  13       16.55       22.98      8.96 o 
  -8   1  13       16.65       15.14      9.49 o 
  -7   1  13      730.45      725.06     27.38 o 
  -6   1  13     1688.35     1700.52     44.22 o 
  -5   1  13      345.40      351.33     12.39 o 
  -4   1  13      265.71      286.00      9.79 o 
  -3   1  13      576.66      561.36     15.36 o 
  -2   1  13      114.72      118.15      5.26 o 
  -1   1  13       22.31       16.65      4.82 o 
   0   1  13      331.52      318.03      9.14 o 
   1   1  13       39.94       39.63      4.01 o 
   2   1  13       90.89       94.20      5.57 o 
   3   1  13       14.79       23.60      4.58 o 
   4   1  13      117.00      110.32      6.13 o 
   5   1  13      235.46      237.35      9.34 o 
   6   1  13        2.88        4.98      5.23 o 
   7   1  13      254.77      235.40     11.67 o 
   8   1  13       17.61       15.38      6.39 o 
   9   1  13       33.20       29.18     16.00 o 
 -11   2  13       24.08       23.02      9.53 o 
 -10   2  13      115.24      152.32     19.58 o 
  -9   2  13       71.26       71.91     10.88 o 
  -8   2  13       32.75       24.88      6.31 o 
  -7   2  13       41.31       37.24      8.38 o 
  -6   2  13       19.33       25.62      5.01 o 
  -5   2  13        4.09       12.03      4.90 o 
  -4   2  13        5.89       14.35      4.23 o 
  -3   2  13      106.54      102.71      6.34 o 
  -2   2  13      425.49      452.43     13.24 o 
  -1   2  13       15.49       18.50      3.38 o 
   0   2  13       27.17       22.38      3.16 o 
   1   2  13       16.43       19.73      3.57 o 
   2   2  13      912.61      904.91     21.78 o 
   3   2  13        9.87        7.44      3.89 o 
   4   2  13     2999.30     2955.83     64.21 o 
   5   2  13      118.29      116.05      7.36 o 
   6   2  13       21.77       15.87      5.12 o 
   7   2  13      336.86      322.05     15.37 o 
   8   2  13      118.42      121.94     12.39 o 
   9   2  13       18.01       76.96     40.13 o 
 -11   3  13       20.00       34.63     18.61 o 
 -10   3  13       24.60       23.90      9.00 o 
  -9   3  13       46.15       37.60      7.27 o 
  -8   3  13       16.59       16.47      9.10 o 
  -7   3  13      427.46      362.37     14.38 o 
  -6   3  13       23.27       30.44      6.65 o 
  -5   3  13      123.59      125.42      7.22 o 
  -4   3  13       30.82       42.45      6.90 o 
  -3   3  13      614.52      584.84     16.37 o 
  -2   3  13       65.21       63.85      4.99 o 
  -1   3  13       34.29       40.74      4.69 o 
   0   3  13       18.81       24.09      3.39 o 
   1   3  13        7.87        7.31      4.88 o 
   2   3  13     1443.50     1459.54     37.69 o 
   3   3  13      160.29      164.37      9.14 o 
   4   3  13        4.81       14.79      7.69 o 
   5   3  13      531.50      541.93     20.13 o 
   6   3  13       21.89       29.04      6.83 o 
   7   3  13       95.02       91.63     11.04 o 
   8   3  13        0.02       -0.18     16.02 o 
 -10   4  13      102.50      144.74     13.54 o 
  -9   4  13        2.66        9.01      7.68 o 
  -8   4  13      158.89      155.96     12.56 o 
  -7   4  13       32.13       35.40      8.74 o 
  -6   4  13       95.07       84.41      8.09 o 
  -5   4  13      358.79      305.03     12.63 o 
  -4   4  13       23.92       25.93      4.99 o 
  -3   4  13       46.90       40.29      5.34 o 
  -2   4  13       40.46       42.46      6.58 o 
  -1   4  13      301.67      314.51     12.46 o 
   0   4  13       71.32       83.39      6.40 o 
   1   4  13      187.49      190.57      9.44 o 
   2   4  13        9.45       19.73      6.26 o 
   3   4  13      406.97      402.40     15.21 o 
   4   4  13       72.97       80.58      6.85 o 
   5   4  13        1.39        4.92      7.35 o 
   6   4  13        1.90       11.02     11.06 o 
   7   4  13        2.74       15.56      8.41 o 
   8   4  13       65.21       97.87     26.92 o 
  -9   5  13        0.02        8.98     11.62 o 
  -8   5  13       11.12       13.32     10.43 o 
  -7   5  13       84.37       76.67      7.90 o 
  -6   5  13       68.46       80.99      7.64 o 
  -5   5  13       85.77       82.40      8.42 o 
  -4   5  13      307.77      258.22     13.26 o 
  -3   5  13      851.97      842.84     25.14 o 
  -2   5  13       39.52       39.73      6.46 o 
  -1   5  13       29.12       33.08      5.15 o 
   0   5  13      280.59      261.01     11.59 o 
   1   5  13       16.61       19.16      5.25 o 
   2   5  13      242.08      243.41     11.32 o 
   3   5  13       75.53       66.02      6.84 o 
   4   5  13       52.63       52.26      9.42 o 
   5   5  13       45.45       42.68      9.37 o 
   6   5  13       34.80       41.10      9.42 o 
   7   5  13       15.40       25.09     14.72 o 
  -8   6  13        5.73       26.59     12.71 o 
  -7   6  13        0.07        1.86     12.04 o 
  -6   6  13        0.69       12.65     13.65 o 
  -5   6  13       16.60       29.72     13.88 o 
  -4   6  13        3.69       -0.46     11.62 o 
  -3   6  13        1.37        1.45      7.57 o 
  -2   6  13       15.24        7.93      5.90 o 
  -1   6  13       88.72      110.32      7.03 o 
   0   6  13      173.13      177.55     10.86 o 
   1   6  13      133.21      120.82      8.65 o 
   2   6  13      137.56      157.42     12.64 o 
   3   6  13      204.11      206.82     12.18 o 
   4   6  13      144.49      161.71     15.19 o 
   5   6  13       40.99       48.25      8.31 o 
   6   6  13       64.58       81.89     18.64 o 
  -6   7  13       15.21       48.06     22.16 o 
  -5   7  13      113.59      133.65     22.45 o 
  -4   7  13       50.02       46.27     10.07 o 
  -3   7  13       13.84       27.96     13.33 o 
  -2   7  13       42.52       46.01      9.29 o 
  -1   7  13       34.31       31.66     11.84 o 
   0   7  13      171.85      158.21      9.86 o 
   1   7  13       67.97       57.57      7.44 o 
   2   7  13        1.90        9.98      8.40 o 
   3   7  13        2.70        8.56     13.16 o 
   4   7  13      109.90      125.09     14.76 o 
   5   7  13        0.00       26.13     15.81 o 
  -3   8  13      160.45      198.18     32.89 o 
  -2   8  13        2.90       28.27     11.39 o 
  -1   8  13        7.19       13.08     13.20 o 
   0   8  13       98.39       87.89     15.29 o 
   1   8  13      101.60      130.77     25.39 o 
   2   8  13        3.95        9.76     17.10 o 
 -11   0  14      124.70      165.69     30.09 o 
 -10   0  14        3.76        4.04     12.41 o 
  -9   0  14        0.04        3.67     13.43 o 
  -8   0  14     1801.91     1749.86     81.14 o 
  -7   0  14      503.63      451.80     21.76 o 
  -6   0  14       54.81       46.61     13.59 o 
  -5   0  14      591.60      570.86     30.52 o 
  -4   0  14        3.72        0.69      6.00 o 
  -3   0  14      720.65      799.13     31.07 o 
  -2   0  14      130.82      138.47      8.29 o 
  -1   0  14      154.37      146.26      8.69 o 
   0   0  14       26.61       35.43      5.34 o 
   1   0  14       11.89        9.02      6.11 o 
   2   0  14       44.79       41.52      8.66 o 
   3   0  14      299.23      290.58     14.88 o 
   4   0  14      973.46      985.33     34.51 o 
   5   0  14     1316.26     1267.48     37.50 o 
   6   0  14      394.91      346.30     19.86 o 
   7   0  14      144.20      144.37     13.47 o 
   8   0  14       58.12       62.10     26.42 o 
 -11   1  14       15.94       24.81     11.35 o 
 -10   1  14       97.37      117.70     12.61 o 
  -9   1  14       93.04       89.85     10.43 o 
  -8   1  14       14.05       30.77     10.02 o 
  -7   1  14        1.76        8.62      4.77 o 
  -6   1  14     1024.82      975.76     26.53 o 
  -5   1  14      111.89      102.81      6.81 o 
  -4   1  14       10.81       22.65      4.75 o 
  -3   1  14      790.14      787.11     20.14 o 
  -2   1  14       41.15       35.50      4.08 o 
  -1   1  14     1142.80     1146.11     25.43 o 
   0   1  14       49.01       58.79      4.51 o 
   1   1  14      258.09      246.34      8.94 o 
   2   1  14       53.00       62.89      5.01 o 
   3   1  14      759.05      770.43     19.78 o 
   4   1  14        0.14       17.02      9.12 o 
   5   1  14        1.43       19.77      5.41 o 
   6   1  14      101.19      108.97      7.16 o 
   7   1  14      414.30      386.36     17.09 o 
   8   1  14      271.69      245.77     12.63 o 
   9   1  14        0.14       13.55     15.60 o 
 -11   2  14       47.59       35.53     18.67 o 
 -10   2  14       28.54       32.52      9.34 o 
  -9   2  14        2.54       21.94     24.03 o 
  -8   2  14        7.62       15.58      8.61 o 
  -7   2  14      324.19      332.89     15.08 o 
  -6   2  14       26.23       39.58      9.06 o 
  -5   2  14        1.36        8.05      4.57 o 
  -4   2  14       27.22       23.09      4.07 o 
  -3   2  14        5.41       18.60      4.12 o 
  -2   2  14      206.66      208.84      8.37 o 
  -1   2  14        0.79        1.09      4.90 o 
   0   2  14      201.57      216.85      8.16 o 
   1   2  14     2068.04     2178.52     48.30 o 
   2   2  14       40.91       33.90      5.37 o 
   3   2  14      102.07       89.42      5.94 o 
   4   2  14     1397.72     1357.09     30.74 o 
   5   2  14       43.33       27.66      6.27 o 
   6   2  14        2.12       23.62      7.43 o 
   7   2  14       80.01       86.76     11.37 o 
   8   2  14       52.50       52.26     10.23 o 
 -11   3  14       14.00       45.29     19.93 o 
 -10   3  14       52.39       92.49     20.25 o 
  -9   3  14       10.47       13.14     10.25 o 
  -8   3  14        1.76       15.32      8.80 o 
  -7   3  14      103.68       97.49      8.48 o 
  -6   3  14      637.98      553.97     19.77 o 
  -5   3  14      127.27      125.12      8.07 o 
  -4   3  14      187.62      172.03     10.21 o 
  -3   3  14      864.60      882.88     22.69 o 
  -2   3  14        1.56        9.92      4.00 o 
  -1   3  14      312.60      334.15     10.73 o 
   0   3  14        0.11       10.42      4.15 o 
   1   3  14       68.51       69.13      5.63 o 
   2   3  14       26.78       15.19      4.68 o 
   3   3  14      150.85      153.16      8.94 o 
   4   3  14      245.18      230.87     10.50 o 
   5   3  14      189.88      176.02     10.90 o 
   6   3  14       95.70       88.94     11.66 o 
   7   3  14       39.10       33.09      9.48 o 
   8   3  14        0.12       15.54     17.59 o 
 -10   4  14        2.08       23.88     12.03 o 
  -9   4  14       27.82       38.24     10.73 o 
  -8   4  14      229.13      215.32     13.58 o 
  -7   4  14       44.88       31.40      6.72 o 
  -6   4  14      207.66      211.95     14.42 o 
  -5   4  14      604.41      576.39     21.42 o 
  -4   4  14      192.96      157.90      8.86 o 
  -3   4  14       46.38       49.44      5.16 o 
  -2   4  14      170.46      162.04      8.72 o 
  -1   4  14        6.70       17.37      4.78 o 
   0   4  14      111.83      113.72      7.60 o 
   1   4  14        1.21       15.15      4.97 o 
   2   4  14      202.15      185.16      9.74 o 
   3   4  14       32.70       39.37      6.11 o 
   4   4  14       70.87       63.14      8.89 o 
   5   4  14      481.28      452.75     18.62 o 
   6   4  14        5.48       13.81     11.71 o 
   7   4  14      152.44      131.93     17.59 o 
  -9   5  14        1.30       10.24     16.08 o 
  -8   5  14        9.65       24.42     12.13 o 
  -7   5  14       34.70       34.32     10.76 o 
  -6   5  14        5.81        8.04      7.02 o 
  -5   5  14        1.80       19.54      6.82 o 
  -4   5  14       44.68       49.45      7.24 o 
  -3   5  14      121.19      119.97     10.85 o 
  -2   5  14       39.43       35.29      5.59 o 
  -1   5  14       24.55       28.52      5.18 o 
   0   5  14        8.30       13.43      8.46 o 
   1   5  14       37.54       30.93      8.09 o 
   2   5  14      569.63      599.36     21.79 o 
   3   5  14       48.63       57.04      6.99 o 
   4   5  14        0.32       17.78      6.77 o 
   5   5  14        0.38        9.44      9.52 o 
   6   5  14      132.06      132.03     13.32 o 
   7   5  14        5.29       -5.30     20.36 o 
  -7   6  14       46.60       42.43     10.74 o 
  -6   6  14       63.83       59.66     12.74 o 
  -5   6  14        5.33       20.81      8.36 o 
  -4   6  14       12.22       10.70      6.89 o 
  -3   6  14       15.77       15.64      6.59 o 
  -2   6  14      424.86      434.48     18.52 o 
  -1   6  14        0.32       14.58      7.78 o 
   0   6  14       67.45       70.72      7.10 o 
   1   6  14        7.34       17.84      8.83 o 
   2   6  14       11.51       22.38      7.03 o 
   3   6  14        5.21        3.77      9.15 o 
   4   6  14       17.69       13.39      8.45 o 
   5   6  14       11.56       26.24      9.66 o 
   6   6  14        0.27       81.42     27.94 o 
  -5   7  14       18.56       48.70     18.97 o 
  -4   7  14       24.91       14.21      8.78 o 
  -3   7  14        1.59       19.98     12.92 o 
  -2   7  14        0.00       24.69     17.22 o 
  -1   7  14        1.33       10.60     19.75 o 
   0   7  14       51.63       55.06      9.82 o 
   1   7  14        0.99       10.89      7.78 o 
   2   7  14       11.52       20.49     11.32 o 
   3   7  14        2.45       30.00     12.95 o 
   4   7  14       10.71       23.67     21.80 o 
  -3   8  14      156.45      203.60     35.96 o 
  -1   8  14        9.80        7.30     15.09 o 
   0   8  14        1.61       13.45     21.68 o 
   1   8  14        6.76       24.03     17.04 o 
 -11   1  15        1.29        3.85     15.90 o 
 -10   1  15        4.56       32.60     14.24 o 
  -9   1  15        0.21        9.71      8.31 o 
  -8   1  15       37.88       58.72     18.71 o 
  -7   1  15        8.98        3.98      6.66 o 
  -6   1  15      521.17      492.60     17.88 o 
  -5   1  15       14.78       16.81      4.70 o 
  -4   1  15      353.51      372.88     13.24 o 
  -3   1  15      491.57      494.22     14.51 o 
  -2   1  15       48.18       49.58      4.72 o 
  -1   1  15        0.08        6.24      3.71 o 
   0   1  15      165.02      163.68      7.69 o 
   1   1  15        0.02        2.39      4.01 o 
   2   1  15        9.44       10.70      4.63 o 
   3   1  15       11.03       15.51      4.09 o 
   4   1  15        7.74       17.51      4.87 o 
   5   1  15      251.86      254.92      9.78 o 
   6   1  15       16.58        7.60      5.13 o 
   7   1  15      125.07       98.33      7.67 o 
   8   1  15       12.80       24.83      8.31 o 
   9   1  15        1.11        6.08     14.94 o 
 -11   2  15       60.97      124.37     25.54 o 
 -10   2  15        2.66        9.84     13.55 o 
  -9   2  15       15.50       25.06     32.34 o 
  -8   2  15      504.89      485.78     22.30 o 
  -7   2  15       14.46       11.02      6.09 o 
  -6   2  15      251.96      233.81     14.83 o 
  -5   2  15      695.01      650.13     20.86 o 
  -4   2  15      197.98      187.27      9.00 o 
  -3   2  15       14.35       16.56      3.80 o 
  -2   2  15      279.32      282.49     10.27 o 
  -1   2  15       40.95       46.79      4.69 o 
   0   2  15        5.52       14.89      4.28 o 
   1   2  15       10.49       11.42      4.44 o 
   2   2  15      633.61      615.31     18.17 o 
   3   2  15      109.36       98.16      6.28 o 
   4   2  15      194.43      195.88      8.88 o 
   5   2  15        0.76        7.14      5.13 o 
   6   2  15      886.94      852.65     28.75 o 
   7   2  15       66.70       63.74      8.86 o 
   8   2  15       14.01       20.23     11.19 o 
 -11   3  15        8.14       -7.47     17.47 o 
 -10   3  15        0.56       67.55     27.40 o 
  -9   3  15       10.88       11.97      7.10 o 
  -8   3  15      154.63      153.64     11.12 o 
  -7   3  15        1.25        9.42      7.01 o 
  -6   3  15        6.96       18.91      8.61 o 
  -5   3  15      356.33      320.75     13.90 o 
  -4   3  15        4.60       14.05      4.37 o 
  -3   3  15      730.39      716.81     19.62 o 
  -2   3  15      143.84      144.28      7.42 o 
  -1   3  15       24.36       23.24      4.53 o 
   0   3  15       20.77       25.36      4.77 o 
   1   3  15        0.36        6.90      4.95 o 
   2   3  15        0.32       15.47      5.25 o 
   3   3  15      200.02      209.75     10.65 o 
   4   3  15       69.03       78.73      7.40 o 
   5   3  15       38.91       40.30      6.39 o 
   6   3  15        0.54        0.96      6.34 o 
   7   3  15        0.77       19.02     13.07 o 
   8   3  15        0.78       16.32     21.80 o 
 -10   4  15        0.30       10.82     13.34 o 
  -9   4  15       31.39       24.55      8.20 o 
  -8   4  15       58.80       33.60      8.91 o 
  -7   4  15       42.36       60.26     11.06 o 
  -6   4  15       42.95       24.08     11.59 o 
  -5   4  15      454.69      429.29     15.61 o 
  -4   4  15      165.63      147.06      8.85 o 
  -3   4  15       34.58       32.88      5.31 o 
  -2   4  15       92.66       96.49      9.19 o 
  -1   4  15       72.05       67.89      6.34 o 
   0   4  15        4.05        2.96      5.36 o 
   1   4  15      271.37      265.78     12.92 o 
   2   4  15       52.88       53.90      7.12 o 
   3   4  15       19.83       23.21      5.85 o 
   4   4  15      154.78      145.81     10.33 o 
   5   4  15        5.17        5.05      7.33 o 
   6   4  15       33.83       42.97     11.49 o 
   7   4  15      207.45      235.72     36.32 o 
  -9   5  15        6.32        9.79     11.53 o 
  -8   5  15        5.03       16.38     15.36 o 
  -7   5  15       13.22       25.25      7.24 o 
  -6   5  15        3.54       19.67      9.66 o 
  -5   5  15       14.44       41.22     15.77 o 
  -4   5  15       12.78       26.75      7.12 o 
  -3   5  15       66.27       75.77      8.36 o 
  -2   5  15      166.64      175.92      9.65 o 
  -1   5  15      140.34      135.41      9.48 o 
   0   5  15      160.62      142.37      8.86 o 
   1   5  15       48.29       56.78      7.47 o 
   2   5  15      301.58      294.29     14.43 o 
   3   5  15      119.26      114.06      9.69 o 
   4   5  15      105.56       83.43      9.63 o 
   5   5  15        1.63        5.52      7.57 o 
   6   5  15       15.50       -9.03     20.66 o 
  -8   6  15        0.92       -5.84     19.99 o 
  -7   6  15        3.69       25.44     15.45 o 
  -6   6  15       65.00      110.29     38.23 o 
  -5   6  15       54.70       56.33     18.21 o 
  -4   6  15       33.82       28.56      8.26 o 
  -3   6  15       11.57       14.85      7.45 o 
  -2   6  15      231.68      225.84     12.17 o 
  -1   6  15      222.21      200.60     13.77 o 
   0   6  15       97.57      109.23      8.42 o 
   1   6  15      141.92      146.74     10.56 o 
   2   6  15        0.24       13.44      8.52 o 
   3   6  15       94.74      116.46     10.14 o 
   4   6  15        7.15       33.54     22.16 o 
  -6   7  15        9.24       -3.31     21.14 o 
  -5   7  15       35.57       76.19     23.07 o 
  -4   7  15      152.61      180.13     27.47 o 
  -3   7  15       65.36      111.98     21.71 o 
  -2   7  15       11.32       18.80     14.75 o 
  -1   7  15        0.10       16.38     18.13 o 
   0   7  15        0.71        5.10     11.04 o 
   1   7  15        8.84        9.66      6.60 o 
   2   7  15       11.88       11.20     15.60 o 
   3   7  15        0.23       17.68     13.39 o 
 -10   0  16       46.39       76.25     16.57 o 
  -9   0  16       20.29       24.57     14.33 o 
  -8   0  16      733.12      699.18     53.24 o 
  -7   0  16      679.52      610.93     36.80 o 
  -6   0  16     1645.29     1579.45     56.50 o 
  -5   0  16      756.08      800.17     32.72 o 
  -4   0  16       21.71       15.52      6.29 o 
  -3   0  16      926.99      980.99     37.49 o 
  -2   0  16      317.65      322.13     17.07 o 
  -1   0  16       43.37       39.43      6.73 o 
   0   0  16       62.18       54.66      9.36 o 
   1   0  16      105.81       90.25     14.27 o 
   2   0  16      263.01      243.37     16.06 o 
   3   0  16      654.41      609.92     24.60 o 
   4   0  16       79.76       78.78      9.13 o 
   5   0  16        9.39        8.08      7.84 o 
   6   0  16      158.20      139.44     11.77 o 
   7   0  16      272.60      268.19     18.00 o 
   8   0  16       19.51       41.99     11.49 o 
 -10   1  16      136.55      139.67     13.36 o 
  -9   1  16       70.47       73.45     10.70 o 
  -8   1  16        0.64       28.06     22.54 o 
  -7   1  16       19.96       41.77     12.28 o 
  -6   1  16        5.37        3.20      6.60 o 
  -5   1  16       47.02       47.38      5.61 o 
  -4   1  16       78.11       78.13      6.68 o 
  -3   1  16        0.49        4.89      5.64 o 
  -2   1  16       24.91       25.17      4.16 o 
  -1   1  16      156.22      139.01      8.28 o 
   0   1  16        7.30        6.69      4.16 o 
   1   1  16      145.85      138.09      7.98 o 
   2   1  16       54.66       56.29      6.25 o 
   3   1  16      121.84      114.75      6.97 o 
   4   1  16       15.78       18.70      5.61 o 
   5   1  16        4.82       17.95      5.68 o 
   6   1  16        6.36       10.16      6.75 o 
   7   1  16       31.99       31.30      7.41 o 
   8   1  16       20.14       38.44      9.75 o 
 -10   2  16       29.58       40.38     10.69 o 
  -9   2  16        3.57       10.28      8.47 o 
  -8   2  16       16.13       23.00      7.12 o 
  -7   2  16       91.54       94.84      7.94 o 
  -6   2  16        0.08        9.24      6.43 o 
  -5   2  16      128.02      120.00      8.90 o 
  -4   2  16      100.17       91.13      6.88 o 
  -3   2  16       39.70       45.36      5.01 o 
  -2   2  16       17.21       14.37      4.47 o 
  -1   2  16       22.85       17.17      4.67 o 
   0   2  16      231.26      245.31     10.67 o 
   1   2  16       56.00       44.56      7.91 o 
   2   2  16       10.86        7.11      4.17 o 
   3   2  16       78.68       81.62      6.08 o 
   4   2  16       53.79       47.84      9.43 o 
   5   2  16      103.26       82.13      9.63 o 
   6   2  16       26.96       17.88      6.51 o 
   7   2  16        0.49       15.82      9.19 o 
 -10   3  16       76.63       51.56     17.59 o 
  -9   3  16        4.50       22.25     10.77 o 
  -8   3  16       14.84       24.99      8.56 o 
  -7   3  16       73.48      106.43      9.34 o 
  -6   3  16       24.76       21.33      5.48 o 
  -5   3  16       53.30       56.13      6.85 o 
  -4   3  16       95.93       96.74     11.56 o 
  -3   3  16      352.51      336.30     12.97 o 
  -2   3  16       84.39       81.68      6.11 o 
  -1   3  16       70.89       76.11      6.78 o 
   0   3  16        7.13       15.68      7.51 o 
   1   3  16        0.24        4.26      6.60 o 
   2   3  16      877.74      872.31     26.01 o 
   3   3  16      113.60      110.07      8.30 o 
   4   3  16       53.99       46.32      7.41 o 
   5   3  16       11.65       15.45      6.89 o 
   6   3  16      307.44      309.36     13.49 o 
   7   3  16        0.01        5.33     10.32 o 
 -10   4  16        0.03        6.95     11.49 o 
  -9   4  16       21.09       25.47      9.25 o 
  -8   4  16       47.41       78.42     10.58 o 
  -7   4  16        1.77       21.02      8.00 o 
  -6   4  16      154.91      156.22     10.41 o 
  -5   4  16      342.82      362.62     13.44 o 
  -4   4  16       39.79       23.50      6.07 o 
  -3   4  16      425.24      419.23     17.57 o 
  -2   4  16       31.64       39.30      6.42 o 
  -1   4  16      225.06      229.41     13.60 o 
   0   4  16       41.59       41.41      6.63 o 
   1   4  16      762.40      745.11     28.57 o 
   2   4  16       25.38       30.10      6.76 o 
   3   4  16       17.76       11.56      6.56 o 
   4   4  16      343.95      347.86     14.99 o 
   5   4  16        7.87        5.48      6.95 o 
   6   4  16       87.80       74.35      9.12 o 
   7   4  16       38.12       16.32     21.98 o 
  -9   5  16        0.94        5.90     18.01 o 
  -8   5  16        0.36       17.95     14.14 o 
  -7   5  16        0.37       -1.45     10.76 o 
  -6   5  16      169.36      193.93     25.65 o 
  -5   5  16        0.89       19.64     11.53 o 
  -4   5  16       45.01       51.12     17.67 o 
  -3   5  16        5.86        7.06      7.98 o 
  -2   5  16       30.22       20.76      7.14 o 
  -1   5  16      159.11      163.81     10.53 o 
   0   5  16       84.13       90.56      8.34 o 
   1   5  16      106.16       98.34      8.83 o 
   2   5  16      412.17      407.53     17.74 o 
   3   5  16       44.47       59.13      9.89 o 
   4   5  16        9.44       32.30     10.85 o 
   5   5  16        0.25        8.92      7.85 o 
   6   5  16        3.37       13.31     23.25 o 
  -7   6  16       13.59        8.85     19.93 o 
  -6   6  16       69.87       73.29     12.62 o 
  -5   6  16      172.19      174.89     14.28 o 
  -4   6  16        0.26       25.70     17.48 o 
  -3   6  16      157.06      140.30     16.39 o 
  -2   6  16       47.50       58.51      8.33 o 
  -1   6  16        7.89        9.50      7.52 o 
   0   6  16      301.72      304.83     14.97 o 
   1   6  16      127.19      131.59     12.35 o 
   2   6  16       56.89       48.48      9.09 o 
   3   6  16       13.88       25.71      9.80 o 
   4   6  16       29.49       41.41     17.65 o 
  -5   7  16       14.80        3.01     18.43 o 
  -4   7  16        5.50       48.75     40.20 o 
  -3   7  16        9.37       57.16     13.60 o 
  -2   7  16       30.42       15.31     10.46 o 
  -1   7  16       72.80       94.72     16.35 o 
   0   7  16        1.47       36.89     41.52 o 
   1   7  16        4.58       22.14      8.77 o 
   2   7  16        4.86       19.98     10.59 o 
 -10   1  17        4.99       13.76     22.01 o 
  -9   1  17       35.19       45.62     11.54 o 
  -8   1  17        0.96       12.80      9.55 o 
  -7   1  17      210.60      174.78     11.32 o 
  -6   1  17       45.48       62.53      9.96 o 
  -5   1  17        5.07       14.43      5.30 o 
  -4   1  17      313.95      306.44     13.82 o 
  -3   1  17      135.34      124.77      7.77 o 
  -2   1  17      126.92      123.72      7.56 o 
  -1   1  17       10.65       11.81      4.49 o 
   0   1  17       28.03       36.32      8.70 o 
   1   1  17       48.09       55.38      5.57 o 
   2   1  17       81.60       78.27      6.25 o 
   3   1  17       59.51       57.58      5.73 o 
   4   1  17       10.47       11.48      5.33 o 
   5   1  17       30.44       26.94      5.98 o 
   6   1  17        0.36       14.15      6.43 o 
   7   1  17       90.28       64.03      7.98 o 
   8   1  17        0.12       23.31     18.25 o 
 -10   2  17        1.51       11.56     16.74 o 
  -9   2  17       24.70       37.66     11.28 o 
  -8   2  17        2.25       24.62      7.59 o 
  -7   2  17       52.27       58.66      8.47 o 
  -6   2  17      661.20      665.53     26.93 o 
  -5   2  17       22.30       15.50      5.77 o 
  -4   2  17      396.84      391.93     17.43 o 
  -3   2  17       76.85       85.14      6.39 o 
  -2   2  17      990.93      987.31     32.82 o 
  -1   2  17      146.79      152.43      8.99 o 
   0   2  17      263.47      259.46     11.30 o 
   1   2  17      149.45      149.03      8.65 o 
   2   2  17      143.56      144.61      8.85 o 
   3   2  17       58.33       60.78      5.91 o 
   4   2  17       18.44       20.90      7.00 o 
   5   2  17       12.71       16.02      7.12 o 
   6   2  17       54.22       35.80      7.70 o 
   7   2  17       96.32      106.72      9.38 o 
  -9   3  17       38.23       45.53      8.79 o 
  -8   3  17       33.50       36.87      7.87 o 
  -7   3  17        2.82       15.76      7.77 o 
  -6   3  17        1.27        3.98      7.40 o 
  -5   3  17        7.99       29.90      9.24 o 
  -4   3  17       32.36       41.42      6.09 o 
  -3   3  17       89.38       88.50      6.45 o 
  -2   3  17       77.27       75.30      6.50 o 
  -1   3  17       43.29       43.71      7.22 o 
   0   3  17       24.38       27.82      7.13 o 
   1   3  17       60.90       58.73      7.09 o 
   2   3  17       43.04       37.17      6.68 o 
   3   3  17        4.43       14.72      6.88 o 
   4   3  17      244.03      224.87     12.17 o 
   5   3  17      135.27      123.65     11.26 o 
   6   3  17       20.51       21.60      8.26 o 
   7   3  17       27.21       29.09     23.19 o 
  -9   4  17       24.94       18.11     10.41 o 
  -8   4  17       62.76      105.07     14.90 o 
  -7   4  17        8.61       27.58      8.57 o 
  -6   4  17      366.13      411.40     23.62 o 
  -5   4  17        0.22       11.74      7.20 o 
  -4   4  17       64.64       72.16      7.25 o 
  -3   4  17      377.55      365.69     16.42 o 
  -2   4  17        1.73       10.80      6.20 o 
  -1   4  17        0.36        8.52      6.65 o 
   0   4  17        0.90       13.83      6.17 o 
   1   4  17      110.30      104.57     12.69 o 
   2   4  17        8.33       12.77      7.89 o 
   3   4  17        2.16       14.86      7.11 o 
   4   4  17       78.31       61.80      8.62 o 
   5   4  17       96.73      103.85     11.61 o 
   6   4  17       95.77       84.81     27.41 o 
  -8   5  17       14.28       21.92     17.47 o 
  -7   5  17        3.31       18.56     21.81 o 
  -6   5  17       77.09       98.15     18.40 o 
  -5   5  17      134.22      121.47     12.11 o 
  -4   5  17      212.54      221.35     11.74 o 
  -3   5  17        7.82       22.16     15.48 o 
  -2   5  17       14.56       35.08     18.13 o 
  -1   5  17      363.96      396.78     18.68 o 
   0   5  17       11.84       18.29      6.55 o 
   1   5  17        6.60       19.17      8.16 o 
   2   5  17       15.11       16.52      6.90 o 
   3   5  17      107.27      101.09      9.71 o 
   4   5  17      332.67      388.44     20.74 o 
  -6   6  17       13.83       58.48     23.01 o 
  -5   6  17       18.05       47.52     25.54 o 
  -4   6  17      106.92      133.49     11.67 o 
  -3   6  17      160.95      157.25     13.73 o 
  -2   6  17        6.48       18.56      7.10 o 
  -1   6  17        4.54       12.76     11.79 o 
   0   6  17       19.19       12.88      7.92 o 
   1   6  17       16.37       45.05      9.77 o 
   2   6  17       33.31       32.78      8.47 o 
   3   6  17       13.41       15.92      9.19 o 
  -3   7  17       75.94       18.67     24.51 o 
  -2   7  17       32.27       49.33     24.69 o 
  -1   7  17       60.38       80.57     14.50 o 
   0   7  17        1.67       24.39     20.11 o 
   1   7  17       21.91       24.17     10.94 o 
  -9   0  18      128.53      181.21     76.32 o 
  -8   0  18       77.73      134.28     35.75 o 
  -7   0  18      162.93      147.53     18.93 o 
  -6   0  18      250.14      250.84     16.35 o 
  -5   0  18     3396.18     3466.06    113.06 o 
  -4   0  18      128.04      125.16     13.83 o 
  -3   0  18      571.50      600.59     27.04 o 
  -2   0  18       67.78       62.59     10.39 o 
  -1   0  18        6.28       13.09      8.18 o 
   0   0  18      688.95      665.46     28.39 o 
   1   0  18       27.52       20.47      6.34 o 
   2   0  18        6.71        5.23      6.73 o 
   3   0  18      258.80      242.03     14.54 o 
   4   0  18      103.07      113.92     10.98 o 
   5   0  18        5.09       -1.48      9.63 o 
   6   0  18        0.37        7.59      8.19 o 
   7   0  18        1.75       59.16     32.97 o 
  -9   1  18        4.84        7.70      8.61 o 
  -8   1  18       32.72       20.68      9.68 o 
  -7   1  18      225.22      204.35     13.25 o 
  -6   1  18        0.01        8.43     12.95 o 
  -5   1  18        2.70       19.16      6.08 o 
  -4   1  18       88.59       84.99      7.18 o 
  -3   1  18        0.60       11.10      7.09 o 
  -2   1  18       31.71       26.75      9.23 o 
  -1   1  18      411.75      409.75     17.46 o 
   0   1  18      202.41      195.05     10.47 o 
   1   1  18      518.73      499.44     15.95 o 
   2   1  18       92.85       97.39      6.85 o 
   3   1  18       90.45      104.09      7.11 o 
   4   1  18        3.98       12.85      6.70 o 
   5   1  18        7.07       19.45      7.81 o 
   6   1  18       47.15       44.04      8.21 o 
   7   1  18       18.15       28.50      8.29 o 
  -9   2  18        0.00       35.66     12.15 o 
  -8   2  18        0.01       26.96     18.19 o 
  -7   2  18       11.03       19.91      9.01 o 
  -6   2  18      139.05      142.53     10.29 o 
  -5   2  18       81.76       77.31      8.29 o 
  -4   2  18       20.48       24.84     10.35 o 
  -3   2  18       54.75       27.60      8.25 o 
  -2   2  18      142.78      144.51      8.89 o 
  -1   2  18      112.84      118.20      8.31 o 
   0   2  18       61.71       63.63      7.02 o 
   1   2  18       36.70       31.00      5.73 o 
   2   2  18       47.82       41.36      6.14 o 
   3   2  18      359.64      351.65     14.93 o 
   4   2  18       19.03       19.75      7.11 o 
   5   2  18       21.37       35.67      7.61 o 
   6   2  18      231.94      226.85     13.26 o 
   7   2  18        5.80        8.67     13.52 o 
  -9   3  18       58.16       74.78     20.63 o 
  -8   3  18        0.13       28.45     10.76 o 
  -7   3  18       30.62       28.44     14.22 o 
  -6   3  18       46.99       47.03     12.24 o 
  -5   3  18        8.09       18.73      9.21 o 
  -4   3  18     1067.32     1081.11     33.75 o 
  -3   3  18       97.01       99.09      8.65 o 
  -2   3  18       38.18       41.89      7.30 o 
  -1   3  18      116.43      135.55     10.16 o 
   0   3  18        3.24        9.52      7.98 o 
   1   3  18      147.65      153.05     11.66 o 
   2   3  18       30.04       22.57      6.77 o 
   3   3  18       15.93       21.26      7.52 o 
   4   3  18       19.89       25.60     10.01 o 
   5   3  18      391.53      389.73     16.91 o 
   6   3  18       32.18       35.02     14.56 o 
  -9   4  18       85.12       85.17     24.94 o 
  -8   4  18       85.42      101.98     10.46 o 
  -7   4  18        0.10       27.57      9.65 o 
  -6   4  18      278.65      270.76     14.79 o 
  -5   4  18       95.23       97.13     27.49 o 
  -4   4  18       39.60       54.16     16.97 o 
  -3   4  18       49.28       48.00     12.51 o 
  -2   4  18      687.19      683.19     25.91 o 
  -1   4  18      336.16      336.11     16.69 o 
   0   4  18       45.88       53.37      7.35 o 
   1   4  18        0.25        8.93      6.65 o 
   2   4  18        2.45       15.72      8.35 o 
   3   4  18      841.97      760.69     27.18 o 
   4   4  18      109.81      102.65      9.81 o 
   5   4  18       14.34        9.23     11.98 o 
   6   4  18       41.63       57.94     24.69 o 
  -8   5  18        4.68       17.71     18.13 o 
  -7   5  18       33.59       33.31     14.30 o 
  -6   5  18       52.94       40.47     13.30 o 
  -5   5  18       44.02       76.02     17.60 o 
  -4   5  18       40.52       42.44      9.85 o 
  -3   5  18       27.32       26.21      8.08 o 
  -2   5  18      159.26      178.02     18.81 o 
  -1   5  18       42.63       56.06     10.18 o 
   0   5  18       20.34       14.71      8.78 o 
   1   5  18        0.00       13.16      9.66 o 
   2   5  18        2.15       17.76      8.65 o 
   3   5  18       29.66       14.46      8.24 o 
   4   5  18       36.59      104.73     21.74 o 
  -6   6  18        1.02       52.88     24.33 o 
  -5   6  18        0.97       30.77     13.63 o 
  -4   6  18        7.30       14.02     12.66 o 
  -3   6  18        5.02       35.60     13.22 o 
  -2   6  18       22.94       56.38     24.12 o 
  -1   6  18        0.50       21.32     16.08 o 
   0   6  18       32.81       19.07      8.63 o 
   1   6  18       57.59       54.38      8.92 o 
   2   6  18      119.78      124.83     12.79 o 
   3   6  18        0.32       23.07     17.89 o 
  -9   1  19        0.46       12.23     20.96 o 
  -8   1  19        4.40       19.92      9.44 o 
  -7   1  19        7.50       16.11     11.51 o 
  -6   1  19       85.75       81.99     13.02 o 
  -5   1  19       25.20       34.53      6.11 o 
  -4   1  19      317.85      311.08     12.97 o 
  -3   1  19       97.14       80.81      8.58 o 
  -2   1  19       96.05       95.68      8.81 o 
  -1   1  19      444.28      436.95     18.50 o 
   0   1  19        6.02        9.30      8.40 o 
   1   1  19       27.24       17.51      5.78 o 
   2   1  19       78.34       75.97      6.38 o 
   3   1  19        8.58       15.56      5.08 o 
   4   1  19        1.63       12.41      6.01 o 
   5   1  19       17.73       15.75      6.55 o 
   6   1  19       79.97       81.57      9.46 o 
  -9   2  19       88.58      116.71     16.25 o 
  -8   2  19       99.41      107.69     10.59 o 
  -7   2  19        0.46       10.15      7.33 o 
  -6   2  19       72.33       64.56     10.52 o 
  -5   2  19        1.12        8.97      6.66 o 
  -4   2  19      107.96      106.40      9.69 o 
  -3   2  19      449.22      457.81     19.15 o 
  -2   2  19       11.41       12.94      7.57 o 
  -1   2  19       94.31       91.19      7.82 o 
   0   2  19       10.12       16.19      7.58 o 
   1   2  19       28.17       28.42      7.01 o 
   2   2  19       20.49       27.85      6.03 o 
   3   2  19      139.91      147.31     10.91 o 
   4   2  19        9.04       11.42      8.37 o 
   5   2  19        0.43       17.57      8.61 o 
   6   2  19        7.54       35.38     14.69 o 
  -8   3  19        3.88       16.96      8.45 o 
  -7   3  19       11.90       22.23     18.00 o 
  -6   3  19       76.11       98.16     14.89 o 
  -5   3  19       16.95       30.67      7.78 o 
  -4   3  19       25.50       24.22     14.14 o 
  -3   3  19      417.60      422.04     18.54 o 
  -2   3  19       10.98       10.21      6.84 o 
  -1   3  19      342.92      332.65     16.42 o 
   0   3  19       48.39       36.87      8.14 o 
   1   3  19       11.43       12.23      6.08 o 
   2   3  19      128.11      125.10     10.40 o 
   3   3  19       82.44       93.44     12.32 o 
   4   3  19       28.44       15.66      7.32 o 
   5   3  19       71.42       93.72     13.30 o 
   6   3  19      170.64      211.60     22.80 o 
  -8   4  19        0.01       19.27     14.20 o 
  -7   4  19        1.40        6.46      8.96 o 
  -6   4  19       39.60       24.96      7.24 o 
  -5   4  19       27.36       33.80      9.73 o 
  -4   4  19       10.25        6.01      9.51 o 
  -3   4  19       52.95       40.56     16.69 o 
  -2   4  19       48.09       54.30      8.27 o 
  -1   4  19       57.94       57.23     10.42 o 
   0   4  19       20.21       27.53      7.11 o 
   1   4  19       63.14       71.34      8.56 o 
   2   4  19        3.43       10.21      6.96 o 
   3   4  19      159.06      158.51     11.66 o 
   4   4  19       24.74       32.89     13.84 o 
   5   4  19       29.15       46.13     20.18 o 
  -6   5  19       31.34      128.69     40.12 o 
  -5   5  19       13.34       13.68     11.06 o 
  -4   5  19       53.80       50.00      9.65 o 
  -3   5  19       44.35       39.88     13.50 o 
  -2   5  19        3.67       28.93     11.39 o 
  -1   5  19       90.15      121.08     11.22 o 
   0   5  19      117.36      110.52     10.32 o 
   1   5  19      104.04      112.11     10.26 o 
   2   5  19       49.93       52.93      9.30 o 
   3   5  19        4.94        4.22     18.55 o 
   4   5  19      263.85      253.75     31.27 o 
  -5   6  19        0.24        9.79     13.62 o 
  -4   6  19        6.80       51.06     12.58 o 
  -3   6  19        0.15       -1.45     16.38 o 
  -2   6  19       38.39       33.93     13.33 o 
  -1   6  19      110.25      105.20     16.65 o 
   0   6  19        8.77       30.99     10.70 o 
   1   6  19        4.12       15.30     17.89 o 
  -9   0  20        7.66       -3.91     21.68 o 
  -8   0  20       28.02       29.57     17.77 o 
  -7   0  20      153.11      119.88     82.80 o 
  -6   0  20      120.37      119.19     12.42 o 
  -5   0  20       83.06       76.78     12.15 o 
  -4   0  20      170.08      165.14     16.05 o 
  -3   0  20      737.46      827.73     40.99 o 
  -2   0  20      191.38      205.57     17.79 o 
  -1   0  20      235.83      242.55     27.89 o 
   0   0  20       60.20       76.72     12.57 o 
   1   0  20      127.21       86.29     17.50 o 
   2   0  20        4.48       15.38      7.62 o 
   3   0  20       19.20       18.83      7.83 o 
   4   0  20       25.05       21.13      8.76 o 
   5   0  20       21.90       43.13     10.39 o 
   6   0  20        5.17       25.76     26.74 o 
  -8   1  20       18.18        6.70      9.08 o 
  -7   1  20        6.47       15.94      8.08 o 
  -6   1  20       46.74       67.76     12.74 o 
  -5   1  20      182.54      193.54     11.52 o 
  -4   1  20      258.01      253.57     13.99 o 
  -3   1  20        5.29        8.43     12.53 o 
  -2   1  20      157.00      160.02     15.00 o 
  -1   1  20       61.21       67.29     13.30 o 
   0   1  20       55.49       57.42     11.66 o 
   1   1  20        1.90       14.10      6.84 o 
   2   1  20       63.29       64.46      7.13 o 
   3   1  20        0.29       15.29      6.77 o 
   4   1  20       34.83       45.39      6.78 o 
   5   1  20       10.72       11.56      7.36 o 
   6   1  20        5.23       70.64     29.81 o 
  -8   2  20        0.95       13.97     12.18 o 
  -7   2  20       14.96       17.85      7.45 o 
  -6   2  20       20.91       28.89     12.37 o 
  -5   2  20       29.73       29.36      8.47 o 
  -4   2  20       11.61       17.96      9.21 o 
  -3   2  20        3.65        6.25      6.20 o 
  -2   2  20      257.09      276.08     16.43 o 
  -1   2  20       69.85       74.47      8.92 o 
   0   2  20       16.22       18.74      6.26 o 
   1   2  20        0.00        9.35      7.12 o 
   2   2  20        9.03       19.27      7.16 o 
   3   2  20      210.99      205.28     14.87 o 
   4   2  20        1.88        1.38      9.92 o 
   5   2  20      104.63      110.30     15.45 o 
   6   2  20        1.29       10.06     22.46 o 
  -8   3  20       14.29       75.55     37.46 o 
  -7   3  20       23.28       52.21      8.16 o 
  -6   3  20        1.42        6.25      8.40 o 
  -5   3  20       11.29       13.51      8.76 o 
  -4   3  20        7.94       11.08     11.24 o 
  -3   3  20       68.26       75.98     10.04 o 
  -2   3  20       11.29       25.71      8.99 o 
  -1   3  20       10.11       18.47      8.38 o 
   0   3  20       32.49       48.73      8.29 o 
   1   3  20       21.80       19.59      7.70 o 
   2   3  20       67.23       59.21      8.50 o 
   3   3  20       17.06       38.25     11.07 o 
   4   3  20      382.02      362.62     18.07 o 
   5   3  20       65.36       58.78     22.71 o 
  -7   4  20       14.82       14.42     10.44 o 
  -6   4  20       13.42       33.93      8.78 o 
  -5   4  20        0.71       -6.99     14.33 o 
  -4   4  20       23.86       35.60     12.20 o 
  -3   4  20        3.56       12.28     20.42 o 
  -2   4  20        8.93       30.31     14.03 o 
  -1   4  20       34.67       18.57     12.45 o 
   0   4  20      131.03      162.46     13.00 o 
   1   4  20       48.99       51.12      8.98 o 
   2   4  20       17.62       25.01     11.04 o 
   3   4  20       62.46       78.93     12.49 o 
   4   4  20        0.85       13.91     17.04 o 
  -6   5  20        4.06       39.14     20.51 o 
  -5   5  20       17.36       13.38     15.12 o 
  -4   5  20      199.43      208.86     30.69 o 
  -3   5  20        6.00        6.19     13.10 o 
  -2   5  20       40.65       67.65     21.84 o 
  -1   5  20        3.34       20.61      8.31 o 
   0   5  20       48.55       46.26     12.57 o 
   1   5  20      108.39      105.60     10.36 o 
   2   5  20       15.97       40.94     12.84 o 
  -3   6  20       86.66       74.18     16.82 o 
  -2   6  20       33.43       58.54     23.31 o 
  -8   1  21       70.76       68.53     18.55 o 
  -7   1  21       86.46      101.81     10.38 o 
  -6   1  21       21.08       38.60      8.08 o 
  -5   1  21       15.83       19.74      6.63 o 
  -4   1  21       29.97       39.61      8.81 o 
  -3   1  21      225.99      228.16     13.72 o 
  -2   1  21        0.05       14.42      7.74 o 
  -1   1  21       11.11        7.22     10.02 o 
   0   1  21        3.00        2.82      7.42 o 
   1   1  21       84.52       86.38      9.70 o 
   2   1  21       13.38       13.41     10.35 o 
   3   1  21       14.33       27.53      8.49 o 
   4   1  21        2.18       15.65      6.44 o 
   5   1  21        1.80       -4.34     19.75 o 
  -8   2  21       47.75      146.94     53.37 o 
  -7   2  21       13.55       36.26      9.86 o 
  -6   2  21        1.02        9.11      7.09 o 
  -5   2  21       15.76        4.78      8.17 o 
  -4   2  21       17.54       11.68     14.49 o 
  -3   2  21      193.62      217.17     13.49 o 
  -2   2  21      244.21      245.94     20.23 o 
  -1   2  21        4.92       11.75      8.90 o 
   0   2  21      123.68      135.19     11.28 o 
   1   2  21       13.64       19.63      7.19 o 
   2   2  21        1.32       35.96     17.77 o 
   3   2  21       27.83       37.23      9.28 o 
   4   2  21        9.48        8.59     12.52 o 
  -8   3  21        6.87       38.60     21.92 o 
  -7   3  21       44.76       67.84     10.92 o 
  -6   3  21        0.23        7.38      9.39 o 
  -5   3  21      121.42      151.19     18.49 o 
  -4   3  21        2.72       13.43     11.31 o 
  -3   3  21       19.79       24.06      8.01 o 
  -2   3  21      317.13      347.70     28.13 o 
  -1   3  21       10.51       17.11      8.65 o 
   0   3  21        0.01        2.55     10.11 o 
   1   3  21       66.52       65.04      8.79 o 
   2   3  21       36.63       34.80      9.01 o 
   3   3  21       20.62       31.65     14.17 o 
   4   3  21       75.04      158.83     28.19 o 
  -6   4  21       62.75       24.47     15.02 o 
  -5   4  21       13.05       13.06     12.94 o 
  -4   4  21       60.21       69.61     14.43 o 
  -3   4  21        0.28       -0.66     13.19 o 
  -2   4  21        8.46       31.37      9.92 o 
  -1   4  21        3.84        5.15      7.93 o 
   0   4  21       85.44      110.53     11.41 o 
   1   4  21        7.20        6.45      9.24 o 
   2   4  21       14.50       22.24     10.22 o 
  -4   5  21       31.11       63.90     20.90 o 
  -3   5  21       45.03       91.85     22.89 o 
  -2   5  21        0.33       25.97     12.46 o 
  -1   5  21       31.51       62.64     11.56 o 
   0   5  21        2.02       12.89     17.89 o 
   1   5  21       35.70       16.26     14.27 o 
  -7   0  22       20.56       18.79     16.32 o 
  -6   0  22      136.53      153.21     16.95 o 
  -5   0  22       97.58      109.22     15.38 o 
  -4   0  22       25.05       12.66     18.28 o 
  -3   0  22      592.56      585.39     34.57 o 
  -1   0  22      374.87      393.77     26.51 o 
   0   0  22      291.05      334.30     27.68 o 
   1   0  22       34.33       76.55     19.33 o 
   2   0  22      285.95      273.33     28.32 o 
   3   0  22       50.85       53.79     24.05 o 
   4   0  22      199.79      197.63     17.78 o 
  -8   1  22      153.93      207.57     36.14 o 
  -7   1  22       10.90       41.67     15.50 o 
  -6   1  22       12.93       19.97     10.26 o 
  -5   1  22      183.03      162.26     12.20 o 
  -4   1  22      201.10      191.71     21.90 o 
  -3   1  22       39.85       35.15      8.26 o 
  -2   1  22       62.47       70.63     10.18 o 
  -1   1  22       69.12       83.03     15.00 o 
   0   1  22       21.13       23.00      8.93 o 
   1   1  22        0.62       28.31     15.90 o 
   2   1  22       29.44       28.47      7.80 o 
   3   1  22       27.53        6.91      7.62 o 
   4   1  22      181.57      168.00     30.48 o 
  -7   2  22       26.84       46.48     10.35 o 
  -6   2  22       21.90       21.67      8.87 o 
  -5   2  22        2.62        5.84     10.85 o 
  -4   2  22      163.25      142.33     12.48 o 
  -3   2  22      143.92      155.52     15.16 o 
  -2   2  22       11.21       14.70      7.83 o 
  -1   2  22        0.32       12.77     12.65 o 
   0   2  22        5.27       11.38      9.83 o 
   1   2  22        6.19       27.97      9.82 o 
   2   2  22       60.31       73.25     12.88 o 
   4   2  22       35.21       30.54     23.37 o 
  -6   3  22      114.78      160.25     18.95 o 
  -5   3  22       27.32       31.96     10.02 o 
  -4   3  22      118.43      147.52     14.41 o 
  -3   3  22        6.63       31.04     10.27 o 
  -2   3  22      110.82       88.52     11.74 o 
  -1   3  22        1.69        8.37     15.66 o 
   0   3  22       92.47      105.57     11.02 o 
   1   3  22        3.23       13.12      8.53 o 
   2   3  22       36.51       44.61     14.55 o 
   3   3  22        6.71       42.22     24.21 o 
  -3   4  22        0.52       14.33     17.65 o 
  -2   4  22        0.64        3.79     11.13 o 
  -1   4  22        8.85       -3.40     10.90 o 
   0   4  22       40.30       25.54     12.99 o 
   1   4  22       24.16       22.98     13.77 o 
   2   4  22       20.62       54.93     26.08 o 
  -7   1  23      126.24      142.39     33.43 o 
  -6   1  23       25.11       43.61     19.03 o 
  -5   1  23       12.21       31.86     12.02 o 
  -4   1  23      154.74      162.83     12.77 o 
  -3   1  23       10.15       37.36     10.25 o 
  -2   1  23       20.59       39.39      8.38 o 
  -1   1  23       13.40       29.01      8.91 o 
   0   1  23       38.27       41.99      9.35 o 
   1   1  23       32.07       32.37      9.01 o 
   2   1  23       27.37       27.06     12.38 o 
  -7   2  23        7.27       51.58     43.87 o 
  -6   2  23        3.91       16.50     17.40 o 
  -5   2  23        0.03       -5.60     14.15 o 
  -4   2  23        5.54       13.90      9.97 o 
  -3   2  23       41.53       70.69      9.69 o 
  -2   2  23       71.55       93.84     11.39 o 
  -1   2  23      210.57      219.18     14.43 o 
   0   2  23       28.79       18.46      9.61 o 
   3   2  23        2.06       -6.87     18.55 o 
  -5   3  23       33.84       19.21     17.04 o 
  -1   3  23      105.30       74.93     19.33 o 
   0   3  23       28.60       84.26     21.44 o 
   1   3  23        0.04       10.66     18.61 o 
   2   3  23       10.53        4.40     20.18 o 
  -1   4  23        7.69        1.99     17.10 o 
   0   4  23        8.26       74.38     26.50 o 
  -5   0  24        0.32       13.31     17.40 o 
  -4   0  24        1.22       20.72     18.01 o 
  -3   0  24      303.17      332.62     25.72 o 
  -2   0  24       52.78       65.26     14.65 o 
  -1   0  24      517.31      550.88     33.90 o 
   0   0  24       78.23       79.86     14.82 o 
   1   0  24        6.43       10.42     18.31 o 
  -6   1  24       81.09      133.83     24.21 o 
  -5   1  24        1.42        6.20     15.48 o 
  -4   1  24        2.65       16.74     11.21 o 
  -3   1  24      252.07      247.26     15.66 o 
  -2   1  24      461.44      453.13     21.37 o 
  -1   1  24       44.84       63.72      9.99 o 
   0   1  24       59.83       79.47     14.71 o 
   1   1  24       11.83       18.49     19.51 o 
   2   1  24       35.32       20.36     19.57 o 
  -4   2  24       13.86       -7.47     16.02 o 
  -3   2  24       32.69       26.10     30.17 o 
  -2   2  24        9.54       12.29     21.20 o 
  -1   2  24        2.50       17.71     19.99 o 
  -2   3  24      161.62      229.80     30.18 o 
  -4   1  25        0.11       17.95     18.37 o 
  -3   1  25       11.25       44.63     19.75 o 
  -2   1  25       24.67       40.89     22.04 o 
  -1   1  25       52.06       67.70     21.86 o 
   0   1  25       28.73       52.82     20.24 o 
  -3   2  25        0.07       15.84     18.61 o 
  -2   2  25       16.88       13.47     13.72 o 
                                                 
